# Supplementary material for: Adaptive transcriptomic and immune infiltrate responses in the tumor immune microenvironment following neoadjuvant chemotherapy in high grade serous ovarian cancer reveal novel prognostic associations and activation of pro-tumorigenic pathways
Source: Front Immunol. 2022 Sep 5;13:965331. doi: 10.3389/fimmu.2022.965331 (PMC9483165; doi:10.3389/fimmu.2022.965331)
Supplement: Supplementary Table 1 — All differentially expressed genes post-NACT vs. pre-NACT. [file Table_1.xlsx]

## Sheet: DE results - Treatmentpost
	Log2 fold change	std error (log2)	Lower confidence limit (log2)	Upper confidence limit (log2)	Linear fold change	Lower confidence limit (linear)	Upper confidence limit (linear)	P-value	BY.p.value	method	Gene.sets	probe.ID
DUSP1-mRNA	2.75	0.237	2.28	3.22	6.73	4.87	9.29	9.94e-17	5.3e-13	lm.nb	MAPK	NM_004417.3:1428
EGR1-mRNA	2.88	0.257	2.38	3.39	7.37	5.19	10.5	4.09e-16	1.09e-12	lm.nb	Costimulatory Signaling, Interferon Signaling, Lymphoid Compartment	NM_001964.2:2034
ATF3-mRNA	2.51	0.24	2.04	2.98	5.69	4.1	7.88	6e-15	1.07e-11	lm.nb	Antigen Presentation	NM_001674.3:1487
SGK1-mRNA	1.92	0.204	1.52	2.32	3.78	2.86	4.98	2.88e-13	3.84e-10	lm.nb	Metabolic Stress, PI3K-Akt	NM_005627.3:1621
NFATC2-mRNA	1.75	0.195	1.37	2.13	3.36	2.58	4.38	1.4e-12	1.5e-09	lm.nb	Costimulatory Signaling, Wnt Signaling	NM_173091.2:1840
NFIL3-mRNA	1.46	0.178	1.11	1.81	2.74	2.15	3.49	3.38e-11	3e-08	lm.nb	Angiogenesis	NM_001289999.1:1466
DUSP5-mRNA	2.05	0.254	1.55	2.54	4.13	2.93	5.83	4.69e-11	3.57e-08	lm.nb	MAPK	NM_004419.3:675
CDKN1A-mRNA	1.69	0.216	1.26	2.11	3.22	2.4	4.31	1.22e-10	8.14e-08	lm.nb	Cell Proliferation, Hypoxia, JAK-STAT Signaling, Metabolic Stress, Myeloid Compartment, PI3K-Akt	NM_000389.2:1975
CCL4-mRNA	1.99	0.258	1.48	2.49	3.96	2.79	5.62	1.88e-10	1.12e-07	lm.nb	Antigen Presentation, Cytokine and Chemokine Signaling, Myeloid Compartment	NM_002984.2:35
CCL3/L1-mRNA	2.41	0.341	1.74	3.08	5.33	3.35	8.47	2.18e-09	1.16e-06	lm.nb	Cytokine and Chemokine Signaling	NM_021006.5:411
IL6-mRNA	2.49	0.355	1.8	3.19	5.63	3.48	9.11	2.61e-09	1.27e-06	lm.nb	Cytokine and Chemokine Signaling, Hypoxia, JAK-STAT Signaling, Metabolic Stress, PI3K-Akt	NM_000600.3:484
AREG-mRNA	3.55	0.518	2.53	4.56	11.7	5.79	23.6	5.22e-09	2.12e-06	lm.nb	Myeloid Compartment	NM_001657.3:717
TNFAIP3-mRNA	1.78	0.259	1.27	2.28	3.42	2.41	4.87	5.35e-09	2.12e-06	lm.nb		NM_001270508.1:3240
KIT-mRNA	2.21	0.324	1.58	2.85	4.64	2.99	7.2	5.57e-09	2.12e-06	lm.nb	MAPK, Metabolic Stress, PI3K-Akt	NM_000222.2:802
CEP55-mRNA	-2.08	0.307	-2.68	-1.48	0.236	0.156	0.358	6.58e-09	2.34e-06	lm.nb	Cell Proliferation	NM_018131.3:570
DUSP2-mRNA	2.05	0.306	1.45	2.65	4.13	2.73	6.26	9.83e-09	3.28e-06	lm.nb	MAPK	NM_004418.3:1235
TPI1-mRNA	-0.745	0.114	-0.969	-0.522	0.597	0.511	0.697	1.81e-08	5.67e-06	lm.nb	Metabolic Stress	NM_000365.5:153
HMGA1-mRNA	-1.24	0.193	-1.62	-0.864	0.423	0.325	0.549	2.62e-08	7.76e-06	lm.nb	Epigenetic Regulation, Metabolic Stress	NM_145902.2:906
ITGAX-mRNA	1.51	0.24	1.04	1.98	2.84	2.05	3.94	4.82e-08	1.3e-05	lm.nb	Immune Cell Adhesion and Migration, Matrix Remodeling and Metastasis, Myeloid Compartment	NM_000887.4:561
CD8A-mRNA	1.66	0.264	1.14	2.17	3.15	2.2	4.52	4.98e-08	1.3e-05	lm.nb	Antigen Presentation, Immune Cell Adhesion and Migration, Lymphoid Compartment	NM_001768.6:2029
PIK3R5-mRNA	1.44	0.23	0.986	1.89	2.71	1.98	3.7	5.3e-08	1.3e-05	lm.nb	Cytokine and Chemokine Signaling, Hypoxia, Immune Cell Adhesion and Migration, JAK-STAT Signaling, MAPK, Metabolic Stress, PI3K-Akt	NM_014308.3:3275
THBD-mRNA	1.82	0.291	1.25	2.39	3.53	2.38	5.25	5.36e-08	1.3e-05	lm.nb	Antigen Presentation	NM_000361.2:1674
GZMH-mRNA	2.57	0.413	1.76	3.38	5.94	3.39	10.4	5.75e-08	1.33e-05	lm.nb	Cytotoxicity, Lymphoid Compartment	NM_033423.3:705
PRKACB-mRNA	0.97	0.156	0.664	1.28	1.96	1.58	2.42	5.96e-08	1.33e-05	lm.nb	Autophagy, Cytokine and Chemokine Signaling, Hedgehog Signaling, MAPK, Wnt Signaling	NM_182948.2:805
RRM2-mRNA	-1.61	0.263	-2.12	-1.09	0.328	0.229	0.469	8.63e-08	1.84e-05	lm.nb	Cell Proliferation	NM_001034.1:490
ANLN-mRNA	-1.97	0.323	-2.61	-1.34	0.255	0.164	0.395	9.06e-08	1.86e-05	lm.nb	Cell Proliferation	NM_018685.2:240
FOSL1-mRNA	1.83	0.3	1.24	2.41	3.55	2.36	5.33	1.01e-07	1.99e-05	lm.nb	Myeloid Compartment, Wnt Signaling	NM_005438.3:1320
CD69-mRNA	1.4	0.232	0.943	1.85	2.63	1.92	3.61	1.23e-07	2.34e-05	lm.nb	Costimulatory Signaling	NM_001781.2:88
CENPF-mRNA	-2.01	0.336	-2.67	-1.35	0.248	0.157	0.391	1.44e-07	2.64e-05	lm.nb	Cell Proliferation	NM_016343.3:9260
MKI67-mRNA	-1.96	0.333	-2.61	-1.31	0.257	0.163	0.404	2.13e-07	3.72e-05	lm.nb	Cell Proliferation	NM_002417.2:2005
BMP2-mRNA	1.67	0.284	1.11	2.23	3.18	2.16	4.68	2.23e-07	3.72e-05	lm.nb	Hedgehog Signaling, Matrix Remodeling and Metastasis, TGF-beta Signaling	NM_001200.3:1193
HELLS-mRNA	-1.23	0.21	-1.64	-0.819	0.426	0.321	0.567	2.23e-07	3.72e-05	lm.nb	Epigenetic Regulation	NM_001289067.1:191
LY9-mRNA	2.14	0.366	1.42	2.86	4.41	2.68	7.25	2.4e-07	3.88e-05	lm.nb	Costimulatory Signaling, Lymphoid Compartment	NM_001033667.2:339
C7-mRNA	2.47	0.426	1.64	3.31	5.55	3.11	9.9	2.92e-07	4.58e-05	lm.nb		NM_000587.2:1488
H2AFX-mRNA	-1.03	0.181	-1.39	-0.681	0.488	0.382	0.624	3.87e-07	5.75e-05	lm.nb	Cell Proliferation, DNA Damage Repair, Epigenetic Regulation, Metabolic Stress	NM_002105.2:521
TNFSF12-mRNA	1.01	0.176	0.663	1.35	2.01	1.58	2.55	3.88e-07	5.75e-05	lm.nb	NF-kappaB Signaling	NM_003809.2:339
CCNB1-mRNA	-1.33	0.234	-1.79	-0.871	0.398	0.289	0.547	4.47e-07	6.36e-05	lm.nb	Cell Proliferation	NM_031966.2:710
CTSS-mRNA	1.29	0.226	0.842	1.73	2.44	1.79	3.32	4.53e-07	6.36e-05	lm.nb	Antigen Presentation, Matrix Remodeling and Metastasis	NM_004079.3:685
APOE-mRNA	1.61	0.286	1.05	2.17	3.06	2.07	4.51	5.41e-07	7.24e-05	lm.nb		NM_000041.2:96
BIRC5-mRNA	-1.63	0.29	-2.2	-1.06	0.322	0.217	0.478	5.43e-07	7.24e-05	lm.nb	Apoptosis, Cell Proliferation	NM_001168.2:1215
SNCA-mRNA	1.31	0.234	0.854	1.77	2.48	1.81	3.41	5.83e-07	7.59e-05	lm.nb		NM_001146055.1:480
PIK3CG-mRNA	1.22	0.218	0.794	1.65	2.33	1.73	3.14	6.09e-07	7.74e-05	lm.nb	Cytokine and Chemokine Signaling, Hypoxia, Immune Cell Adhesion and Migration, JAK-STAT Signaling, MAPK, Metabolic Stress, PI3K-Akt	NM_001282426.1:1805
TNFSF8-mRNA	1.71	0.307	1.11	2.32	3.28	2.16	4.98	6.3e-07	7.76e-05	lm.nb		NM_001244.3:399
TREM2-mRNA	1.38	0.248	0.899	1.87	2.61	1.86	3.65	6.4e-07	7.76e-05	lm.nb	Myeloid Compartment	NM_018965.3:848
KLRK1-mRNA	1.82	0.328	1.17	2.46	3.52	2.26	5.5	7.76e-07	9.04e-05	lm.nb	Cytotoxicity, Lymphoid Compartment	NM_007360.3:522
FCAR-mRNA	2.36	0.427	1.53	3.2	5.14	2.88	9.19	7.96e-07	9.04e-05	lm.nb	Myeloid Compartment	NM_133278.2:750
ZEB2-mRNA	1.05	0.189	0.677	1.42	2.07	1.6	2.67	7.97e-07	9.04e-05	lm.nb		NM_001171653.1:1879
CCL22-mRNA	1.98	0.36	1.28	2.69	3.95	2.42	6.44	8.7e-07	9.66e-05	lm.nb	Cytokine and Chemokine Signaling	NM_002990.3:797
SELE-mRNA	1.74	0.317	1.12	2.36	3.34	2.17	5.13	9.66e-07	0.000105	lm.nb	Immune Cell Adhesion and Migration	NM_000450.2:257
NLRP3-mRNA	2.27	0.415	1.46	3.09	4.83	2.75	8.49	9.87e-07	0.000105	lm.nb	Myeloid Compartment	NM_001079821.2:3335
CST2-mRNA	2.67	0.492	1.71	3.64	6.38	3.27	12.4	1.13e-06	0.000118	lm.nb		NM_001322.2:201
CD68-mRNA	1.24	0.228	0.79	1.68	2.36	1.73	3.21	1.18e-06	0.000121	lm.nb		NM_001251.2:1140
EZH2-mRNA	-1.2	0.222	-1.63	-0.76	0.437	0.323	0.59	1.38e-06	0.000138	lm.nb	Angiogenesis, Epigenetic Regulation, Metabolic Stress	NM_004456.4:1596
BCL2-mRNA	1.41	0.262	0.895	1.92	2.65	1.86	3.79	1.4e-06	0.000138	lm.nb	Apoptosis, Autophagy, Hypoxia, JAK-STAT Signaling, PI3K-Akt	NM_000633.2:1525
CDC25C-mRNA	-2.1	0.392	-2.87	-1.33	0.233	0.137	0.397	1.51e-06	0.000145	lm.nb	Cell Proliferation	NM_001790.4:1056
LYZ-mRNA	1.56	0.292	0.99	2.13	2.95	1.99	4.39	1.52e-06	0.000145	lm.nb	Myeloid Compartment	NM_000239.2:381
IL33-mRNA	1.56	0.293	0.981	2.13	2.94	1.97	4.38	1.86e-06	0.000172	lm.nb	Cytokine and Chemokine Signaling	NM_033439.3:1842
NFKBIA-mRNA	0.922	0.174	0.581	1.26	1.9	1.5	2.4	1.87e-06	0.000172	lm.nb	Costimulatory Signaling, Cytokine and Chemokine Signaling, NF-kappaB Signaling	NM_020529.2:1361
C5AR1-mRNA	2.08	0.394	1.31	2.86	4.24	2.48	7.24	1.9e-06	0.000172	lm.nb	Myeloid Compartment	NM_001736.3:546
STAT4-mRNA	1.55	0.293	0.974	2.12	2.93	1.96	4.36	2.02e-06	0.00018	lm.nb	Costimulatory Signaling, JAK-STAT Signaling	NM_001243835.1:808
CXCL2-mRNA	1.52	0.29	0.955	2.09	2.87	1.94	4.26	2.22e-06	0.000194	lm.nb	Cytokine and Chemokine Signaling, Myeloid Compartment	NM_002089.1:435
MAP3K5-mRNA	0.922	0.178	0.573	1.27	1.9	1.49	2.41	2.92e-06	0.000251	lm.nb	MAPK, Metabolic Stress	NM_005923.3:3371
GLUL-mRNA	0.734	0.142	0.456	1.01	1.66	1.37	2.02	3e-06	0.000254	lm.nb		NM_002065.6:1485
CD244-mRNA	2.07	0.401	1.28	2.86	4.2	2.43	7.24	3.11e-06	0.000258	lm.nb		NM_001166663.1:1037
MELK-mRNA	-1.19	0.23	-1.64	-0.736	0.439	0.321	0.601	3.18e-06	0.000258	lm.nb	Cell Proliferation	NM_014791.2:365
CEBPB-mRNA	0.738	0.143	0.458	1.02	1.67	1.37	2.03	3.19e-06	0.000258	lm.nb	Metabolic Stress, Myeloid Compartment	NM_005194.3:1731
GZMK-mRNA	1.68	0.326	1.04	2.32	3.2	2.05	4.98	3.28e-06	0.000258	lm.nb	Cytotoxicity, Lymphoid Compartment	NM_002104.2:634
PPARG-mRNA	1.96	0.381	1.21	2.71	3.89	2.32	6.53	3.29e-06	0.000258	lm.nb		NM_005037.5:434
PTGS2-mRNA	1.67	0.326	1.03	2.31	3.18	2.04	4.95	3.52e-06	0.000272	lm.nb	Costimulatory Signaling, Myeloid Compartment	NM_000963.1:495
EXO1-mRNA	-1.69	0.332	-2.34	-1.03	0.311	0.198	0.488	4.28e-06	0.000326	lm.nb	Cell Proliferation, DNA Damage Repair	NM_006027.3:820
MSH2-mRNA	-0.695	0.137	-0.964	-0.426	0.618	0.513	0.744	4.4e-06	0.000326	lm.nb	DNA Damage Repair	NM_000251.1:2514
ANGPT1-mRNA	1.19	0.235	0.731	1.65	2.29	1.66	3.15	4.4e-06	0.000326	lm.nb	Angiogenesis, Hypoxia, MAPK, Myeloid Compartment, PI3K-Akt	NM_001199859.1:3620
CRABP2-mRNA	-1.26	0.25	-1.75	-0.775	0.416	0.296	0.584	4.48e-06	0.000327	lm.nb	Myeloid Compartment	NM_001199723.1:802
FCGRT-mRNA	0.799	0.158	0.489	1.11	1.74	1.4	2.16	4.62e-06	0.000333	lm.nb		NM_004107.4:1260
ARG2-mRNA	1.49	0.296	0.913	2.08	2.82	1.88	4.21	4.86e-06	0.000346	lm.nb		NM_001172.3:512
SFRP4-mRNA	1.57	0.313	0.959	2.19	2.98	1.94	4.55	5.18e-06	0.000364	lm.nb	Wnt Signaling	NM_003014.2:1060
TNFRSF17-mRNA	2.24	0.448	1.36	3.12	4.72	2.57	8.67	5.64e-06	0.000391	lm.nb	NF-kappaB Signaling	NM_001192.2:305
MAPK10-mRNA	1.6	0.322	0.975	2.23	3.04	1.97	4.71	5.8e-06	0.000397	lm.nb	Autophagy, MAPK, Metabolic Stress, Wnt Signaling	NM_001318067.1:2280
SAMSN1-mRNA	1.16	0.237	0.698	1.63	2.24	1.62	3.09	7.85e-06	0.00053	lm.nb		NM_001256370.1:1094
CCL2-mRNA	1.12	0.229	0.672	1.57	2.17	1.59	2.96	8.06e-06	0.000537	lm.nb	Cytokine and Chemokine Signaling, Myeloid Compartment	NM_002982.3:303
HSD11B1-mRNA	1.58	0.323	0.944	2.21	2.98	1.92	4.62	8.47e-06	0.000558	lm.nb		NM_181755.2:590
CDKN1C-mRNA	1.09	0.224	0.655	1.53	2.14	1.57	2.9	8.72e-06	0.000567	lm.nb	Cell Proliferation	NM_000076.2:1605
CD8B-mRNA	1.64	0.337	0.976	2.3	3.11	1.97	4.91	9.46e-06	0.000608	lm.nb	Antigen Presentation, Immune Cell Adhesion and Migration, Lymphoid Compartment	NM_172213.2:310
TRAT1-mRNA	1.91	0.395	1.14	2.69	3.77	2.2	6.45	9.87e-06	0.000627	lm.nb	Costimulatory Signaling	NM_016388.3:578
BLK-mRNA	1.73	0.359	1.03	2.44	3.33	2.04	5.42	1.05e-05	0.000657	lm.nb	Lymphoid Compartment	NM_001330465.1:780
P2RY13-mRNA	1.24	0.258	0.738	1.75	2.37	1.67	3.36	1.06e-05	0.000657	lm.nb	Myeloid Compartment	NM_023914.2:2350
BRIP1-mRNA	-1.31	0.273	-1.85	-0.78	0.402	0.278	0.582	1.07e-05	0.000657	lm.nb	DNA Damage Repair	NM_032043.2:1570
TRAF1-mRNA	0.772	0.163	0.453	1.09	1.71	1.37	2.13	1.39e-05	0.000839	lm.nb		NM_001190945.1:712
CCNE1-mRNA	-1.41	0.297	-1.99	-0.826	0.377	0.252	0.564	1.42e-05	0.000839	lm.nb	Angiogenesis, Cell Proliferation, Metabolic Stress, PI3K-Akt	NM_001238.1:1155
CD48-mRNA	1.28	0.27	0.751	1.81	2.43	1.68	3.51	1.43e-05	0.000839	lm.nb	Costimulatory Signaling, Lymphoid Compartment	NM_001778.3:413
RBL2-mRNA	0.418	0.0883	0.245	0.591	1.34	1.19	1.51	1.45e-05	0.000839	lm.nb	Cell Proliferation, PI3K-Akt, TGF-beta Signaling	NM_001323611.1:1085
CCND2-mRNA	1.1	0.231	0.642	1.55	2.14	1.56	2.93	1.45e-05	0.000839	lm.nb	Angiogenesis, Cell Proliferation, JAK-STAT Signaling, PI3K-Akt, Wnt Signaling	NM_001759.2:5825
CD27-mRNA	1.62	0.343	0.944	2.29	3.07	1.92	4.89	1.58e-05	0.000905	lm.nb	Costimulatory Signaling, Lymphoid Compartment, NF-kappaB Signaling	NM_001242.4:326
AXL-mRNA	0.804	0.171	0.469	1.14	1.75	1.38	2.2	1.6e-05	0.00091	lm.nb		NM_001699.4:1535
ZEB1-mRNA	0.97	0.207	0.564	1.38	1.96	1.48	2.6	1.78e-05	0.000999	lm.nb		NM_001128128.2:2292
PDGFRB-mRNA	0.887	0.191	0.514	1.26	1.85	1.43	2.4	1.94e-05	0.00108	lm.nb	MAPK, Metabolic Stress, PI3K-Akt	NM_002609.3:460
TLR4-mRNA	1.04	0.225	0.604	1.48	2.06	1.52	2.8	1.99e-05	0.00109	lm.nb	Apoptosis, Hypoxia, Myeloid Compartment, PI3K-Akt	NR_024168.1:2575
TYMS-mRNA	-1.36	0.293	-1.94	-0.786	0.389	0.261	0.58	2.06e-05	0.00112	lm.nb	Cell Proliferation	NM_001071.1:395
SHC2-mRNA	1.12	0.241	0.644	1.59	2.17	1.56	3.01	2.09e-05	0.00113	lm.nb	Cytokine and Chemokine Signaling, MAPK	NM_012435.2:681
CD84-mRNA	1.1	0.237	0.633	1.56	2.14	1.55	2.96	2.13e-05	0.00113	lm.nb		NM_001184879.1:1015
PKM-mRNA	-0.622	0.135	-0.887	-0.357	0.65	0.541	0.781	2.37e-05	0.00125	lm.nb	Metabolic Stress	NM_001206796.2:1533
UBE2C-mRNA	-1.75	0.382	-2.5	-0.997	0.298	0.177	0.501	2.62e-05	0.00136	lm.nb	Antigen Presentation, Cell Proliferation, Metabolic Stress	NM_007019.2:445
SMAD5-mRNA	0.529	0.116	0.302	0.756	1.44	1.23	1.69	2.63e-05	0.00136	lm.nb	TGF-beta Signaling	NM_005903.5:5007
KIF2C-mRNA	-1.87	0.411	-2.68	-1.07	0.273	0.156	0.477	2.69e-05	0.00138	lm.nb	Antigen Presentation, Cell Proliferation	NM_006845.2:1020
GZMM-mRNA	1.84	0.405	1.05	2.63	3.58	2.07	6.2	2.81e-05	0.00143	lm.nb	Cytotoxicity, Lymphoid Compartment	NM_005317.2:669
CBLC-mRNA	-1.51	0.335	-2.17	-0.85	0.352	0.223	0.555	3.39e-05	0.0017	lm.nb	Cytotoxicity	NM_001130852.1:657
VSIR-mRNA	0.797	0.178	0.449	1.15	1.74	1.37	2.21	3.42e-05	0.0017	lm.nb		NM_022153.1:185
FYN-mRNA	0.697	0.155	0.393	1	1.62	1.31	2	3.45e-05	0.0017	lm.nb	Costimulatory Signaling	NM_002037.5:2125
MYC-mRNA	0.871	0.194	0.49	1.25	1.83	1.4	2.38	3.56e-05	0.00174	lm.nb	Cell Proliferation, JAK-STAT Signaling, MAPK, Metabolic Stress, Notch Signaling, PI3K-Akt, TGF-beta Signaling, Wnt Signaling	NM_002467.3:1615
TNFRSF10B-mRNA	0.521	0.117	0.292	0.751	1.44	1.22	1.68	3.86e-05	0.00187	lm.nb	Apoptosis	NM_003842.3:565
CLEC7A-mRNA	1.14	0.257	0.64	1.65	2.21	1.56	3.13	3.91e-05	0.00188	lm.nb	Immune Cell Adhesion and Migration, Myeloid Compartment	NM_197954.2:55
SH2D1A-mRNA	1.38	0.311	0.772	1.99	2.61	1.71	3.98	4.08e-05	0.00193	lm.nb		NM_001114937.2:418
WNT4-mRNA	2.09	0.471	1.17	3.01	4.26	2.25	8.08	4.09e-05	0.00193	lm.nb	Hedgehog Signaling, Wnt Signaling	NM_030761.4:2935
BNIP3L-mRNA	0.681	0.154	0.379	0.983	1.6	1.3	1.98	4.33e-05	0.00202	lm.nb		NM_001330491.1:2559
CDC20-mRNA	-1.4	0.316	-2.02	-0.775	0.38	0.247	0.584	4.52e-05	0.0021	lm.nb	Antigen Presentation, Cell Proliferation	NM_001255.1:915
FANCA-mRNA	-1.29	0.294	-1.86	-0.713	0.409	0.275	0.61	4.91e-05	0.00224	lm.nb	DNA Damage Repair	NM_001018112.1:580
IFNGR1-mRNA	0.721	0.164	0.399	1.04	1.65	1.32	2.06	4.96e-05	0.00224	lm.nb	Hypoxia, Interferon Signaling, JAK-STAT Signaling	NM_000416.2:1025
CD86-mRNA	1.09	0.249	0.603	1.58	2.13	1.52	2.99	4.97e-05	0.00224	lm.nb	Costimulatory Signaling, Immune Cell Adhesion and Migration, Lymphoid Compartment	NM_001206924.1:1685
PTGER4-mRNA	1.08	0.247	0.595	1.56	2.11	1.51	2.96	5.25e-05	0.00235	lm.nb		NM_000958.2:975
KLRB1-mRNA	1.29	0.297	0.711	1.88	2.45	1.64	3.67	5.55e-05	0.00247	lm.nb	Cytotoxicity, Lymphoid Compartment	NM_002258.2:85
CD3D-mRNA	1.02	0.236	0.557	1.48	2.03	1.47	2.8	6.25e-05	0.00274	lm.nb	Costimulatory Signaling, Lymphoid Compartment	NM_000732.4:127
MRC1-mRNA	1.31	0.303	0.713	1.9	2.47	1.64	3.73	6.28e-05	0.00274	lm.nb	Antigen Presentation, Myeloid Compartment	NM_002438.2:525
ENTPD1-mRNA	0.695	0.161	0.379	1.01	1.62	1.3	2.02	6.42e-05	0.00276	lm.nb		NM_001098175.1:1418
CCL5-mRNA	1.17	0.272	0.639	1.7	2.25	1.56	3.26	6.44e-05	0.00276	lm.nb	Cytokine and Chemokine Signaling, Myeloid Compartment	NM_002985.2:277
TBXAS1-mRNA	0.962	0.223	0.524	1.4	1.95	1.44	2.64	6.46e-05	0.00276	lm.nb		NM_001061.4:709
CPA3-mRNA	1.72	0.4	0.936	2.5	3.29	1.91	5.67	6.64e-05	0.00279	lm.nb		NM_001870.2:768
PIK3R1-mRNA	0.945	0.22	0.514	1.38	1.92	1.43	2.59	6.65e-05	0.00279	lm.nb	Autophagy, Costimulatory Signaling, Cytokine and Chemokine Signaling, Hypoxia, Immune Cell Adhesion and Migration, JAK-STAT Signaling, MAPK, Metabolic Stress, PI3K-Akt	NM_001242466.1:889
MAP3K8-mRNA	0.721	0.168	0.391	1.05	1.65	1.31	2.07	7e-05	0.00292	lm.nb	Costimulatory Signaling, MAPK	NM_001244134.1:493
RAD51-mRNA	-1.35	0.317	-1.97	-0.724	0.394	0.256	0.605	8.01e-05	0.0033	lm.nb	Cell Proliferation, DNA Damage Repair	NM_133487.3:1570
GNG4-mRNA	1.8	0.423	0.966	2.62	3.47	1.95	6.17	8.04e-05	0.0033	lm.nb	Cytokine and Chemokine Signaling, MAPK, PI3K-Akt	NM_001098721.1:2350
PECAM1-mRNA	0.972	0.23	0.521	1.42	1.96	1.44	2.68	8.61e-05	0.00351	lm.nb	Immune Cell Adhesion and Migration, Matrix Remodeling and Metastasis	NM_000442.4:2492
HLA-DPB1-mRNA	0.856	0.203	0.458	1.25	1.81	1.37	2.38	8.9e-05	0.00359	lm.nb	Antigen Presentation, Costimulatory Signaling, Immune Cell Adhesion and Migration, Interferon Signaling	NM_002121.5:987
IL7R-mRNA	1.32	0.314	0.705	1.93	2.5	1.63	3.82	9.04e-05	0.00362	lm.nb	Cytokine and Chemokine Signaling, JAK-STAT Signaling, PI3K-Akt	NM_002185.3:1355
KLRD1-mRNA	1.19	0.284	0.638	1.75	2.29	1.56	3.37	9.23e-05	0.00367	lm.nb	Antigen Presentation, Cytotoxicity, Lymphoid Compartment	NM_002262.3:393
BIRC3-mRNA	1.5	0.357	0.796	2.2	2.82	1.74	4.58	9.61e-05	0.00379	lm.nb	Apoptosis, NF-kappaB Signaling	NM_001165.4:6567
E2F3-mRNA	-0.555	0.133	-0.816	-0.295	0.681	0.568	0.815	9.91e-05	0.00388	lm.nb	Angiogenesis, Cell Proliferation, Metabolic Stress, Notch Signaling	NM_001243076.2:2707
JAK2-mRNA	0.661	0.158	0.35	0.971	1.58	1.27	1.96	0.000102	0.00395	lm.nb	Cytokine and Chemokine Signaling, Cytotoxicity, Epigenetic Regulation, Interferon Signaling, JAK-STAT Signaling, Lymphoid Compartment, PI3K-Akt	NM_004972.2:455
IL10RA-mRNA	0.852	0.206	0.448	1.26	1.8	1.36	2.39	0.000115	0.00445	lm.nb	Cytokine and Chemokine Signaling, JAK-STAT Signaling	NM_001558.2:150
FCGR2B-mRNA	0.975	0.237	0.512	1.44	1.97	1.43	2.71	0.00012	0.00462	lm.nb		NM_001002273.1:870
TNFRSF14-mRNA	0.818	0.199	0.428	1.21	1.76	1.35	2.31	0.000126	0.00481	lm.nb	Costimulatory Signaling, NF-kappaB Signaling	NM_003820.3:503
CXCL8-mRNA	1.78	0.433	0.93	2.63	3.43	1.91	6.19	0.000128	0.00483	lm.nb	Cytokine and Chemokine Signaling, Metabolic Stress	NM_000584.3:170
IL34-mRNA	0.853	0.208	0.445	1.26	1.81	1.36	2.4	0.00013	0.00489	lm.nb	Cytokine and Chemokine Signaling	NM_001172771.1:1404
NDUFA4L2-mRNA	-1.24	0.304	-1.83	-0.641	0.424	0.28	0.641	0.000145	0.0054	lm.nb		NM_020142.3:563
UBE2T-mRNA	-0.997	0.245	-1.48	-0.516	0.501	0.359	0.699	0.000146	0.0054	lm.nb	DNA Damage Repair	NM_014176.1:50
CD47-mRNA	-0.737	0.182	-1.09	-0.381	0.6	0.469	0.768	0.000151	0.00555	lm.nb	Cytotoxicity, Matrix Remodeling and Metastasis, Myeloid Compartment	NM_001777.3:901
IRF8-mRNA	1.09	0.27	0.565	1.62	2.14	1.48	3.08	0.000152	0.00557	lm.nb	Antigen Presentation, Interferon Signaling	NM_002163.2:1245
HLA-E-mRNA	0.595	0.147	0.307	0.883	1.51	1.24	1.84	0.000154	0.00557	lm.nb	Antigen Presentation, Immune Cell Adhesion and Migration, Interferon Signaling	NM_005516.5:1287
CD3G-mRNA	1.54	0.383	0.792	2.29	2.91	1.73	4.9	0.000167	0.00602	lm.nb	Costimulatory Signaling, Lymphoid Compartment	NM_000073.2:404
ATM-mRNA	0.42	0.105	0.213	0.627	1.34	1.16	1.54	0.000192	0.00687	lm.nb	Cell Proliferation, DNA Damage Repair, Metabolic Stress	NM_000051.3:393
CDK2-mRNA	-0.51	0.128	-0.761	-0.259	0.702	0.59	0.836	0.000193	0.00687	lm.nb	Cell Proliferation, DNA Damage Repair, Metabolic Stress, PI3K-Akt	NM_001290230.1:1543
A2M-mRNA	0.804	0.202	0.408	1.2	1.75	1.33	2.3	0.000197	0.00696	lm.nb	Matrix Remodeling and Metastasis	NM_000014.4:1685
CD3E-mRNA	1.4	0.354	0.708	2.1	2.64	1.63	4.28	0.000209	0.00734	lm.nb	Costimulatory Signaling, Lymphoid Compartment	NM_000733.3:233
THBS1-mRNA	1.01	0.256	0.511	1.51	2.02	1.42	2.86	0.000212	0.00738	lm.nb	Angiogenesis, Matrix Remodeling and Metastasis, PI3K-Akt, TGF-beta Signaling	NM_003246.2:3816
PRR5-mRNA	0.704	0.178	0.355	1.05	1.63	1.28	2.07	0.000214	0.00742	lm.nb	Costimulatory Signaling, Metabolic Stress	NM_015366.3:1635
NECTIN2-mRNA	-0.479	0.122	-0.717	-0.24	0.718	0.608	0.847	0.000223	0.00768	lm.nb	Costimulatory Signaling, Immune Cell Adhesion and Migration	NM_001042724.1:1120
EPCAM-mRNA	-1.08	0.273	-1.61	-0.539	0.475	0.327	0.688	0.000227	0.00777	lm.nb		NM_002354.2:499
CXCR6-mRNA	1.54	0.393	0.774	2.32	2.92	1.71	4.98	0.000232	0.00787	lm.nb	Cytokine and Chemokine Signaling	NM_006564.1:97
CD79A-mRNA	1.56	0.398	0.776	2.34	2.94	1.71	5.05	0.000246	0.00829	lm.nb	Lymphoid Compartment	NM_001783.3:618
VEGFA-mRNA	-0.826	0.211	-1.24	-0.411	0.564	0.423	0.752	0.000247	0.00829	lm.nb	Angiogenesis, Hypoxia, MAPK, Metabolic Stress, PI3K-Akt	NM_001171623.1:2212
SIRPA-mRNA	0.729	0.189	0.359	1.1	1.66	1.28	2.14	0.000283	0.00944	lm.nb	Cytotoxicity, Myeloid Compartment	NM_001040023.1:3355
GAS1-mRNA	0.762	0.197	0.375	1.15	1.7	1.3	2.22	0.000285	0.00945	lm.nb	Hedgehog Signaling	NM_002048.2:948
EOMES-mRNA	1.37	0.355	0.672	2.06	2.58	1.59	4.18	0.000293	0.00964	lm.nb	Lymphoid Compartment	NM_001278182.1:1522
CD5-mRNA	1.09	0.284	0.537	1.65	2.13	1.45	3.14	0.000295	0.00964	lm.nb	Lymphoid Compartment	NM_001346456.1:1526
LY96-mRNA	0.911	0.238	0.445	1.38	1.88	1.36	2.6	0.000315	0.0102	lm.nb	Apoptosis, Myeloid Compartment	NM_001195797.1:135
ITGAL-mRNA	1.02	0.267	0.5	1.55	2.03	1.41	2.92	0.000316	0.0102	lm.nb	Immune Cell Adhesion and Migration, Matrix Remodeling and Metastasis	NM_002209.2:3905
MS4A6A-mRNA	1.09	0.284	0.529	1.64	2.12	1.44	3.12	0.000324	0.0104	lm.nb		NM_152852.2:146
ITGB2-mRNA	0.934	0.244	0.455	1.41	1.91	1.37	2.66	0.000327	0.0104	lm.nb	Immune Cell Adhesion and Migration, Matrix Remodeling and Metastasis	NM_000211.3:1412
CD96-mRNA	0.997	0.261	0.485	1.51	2	1.4	2.85	0.000328	0.0104	lm.nb	Lymphoid Compartment	NM_005816.4:1355
CLECL1-mRNA	1.44	0.378	0.701	2.18	2.72	1.63	4.54	0.000333	0.0105	lm.nb	Immune Cell Adhesion and Migration	NM_172004.3:357
PTPRC-mRNA	0.859	0.226	0.417	1.3	1.81	1.34	2.46	0.000339	0.0106	lm.nb	Costimulatory Signaling, Immune Cell Adhesion and Migration	NM_080921.3:99
PFKFB3-mRNA	0.761	0.201	0.366	1.15	1.69	1.29	2.23	0.000373	0.0116	lm.nb	Hypoxia, Metabolic Stress	NM_004566.3:1925
ICOS-mRNA	1.4	0.372	0.675	2.13	2.65	1.6	4.38	0.000376	0.0117	lm.nb	Costimulatory Signaling, Immune Cell Adhesion and Migration, Lymphoid Compartment	NM_012092.3:591
CD19-mRNA	1.05	0.279	0.505	1.6	2.07	1.42	3.03	0.000381	0.0117	lm.nb	Lymphoid Compartment, PI3K-Akt	NM_001770.4:1770
CDH1-mRNA	-0.818	0.217	-1.24	-0.393	0.567	0.422	0.761	0.000383	0.0117	lm.nb	Apoptosis, Immune Cell Adhesion and Migration, Matrix Remodeling and Metastasis	NM_004360.3:379
TIGIT-mRNA	1.39	0.368	0.666	2.11	2.62	1.59	4.32	0.000385	0.0117	lm.nb	Costimulatory Signaling, Immune Cell Adhesion and Migration, Lymphoid Compartment	NM_173799.2:1968
GHR-mRNA	1.47	0.389	0.702	2.23	2.76	1.63	4.68	0.000392	0.0119	lm.nb	Cytotoxicity, Interferon Signaling, JAK-STAT Signaling, PI3K-Akt	NM_000163.2:1835
TNFRSF10D-mRNA	0.915	0.244	0.437	1.39	1.89	1.35	2.62	0.000405	0.0122	lm.nb		NM_003840.4:838
CD45RO-mRNA	0.86	0.23	0.409	1.31	1.82	1.33	2.48	0.000427	0.0128	lm.nb		NM_080921.3:258
HDAC5-mRNA	0.493	0.132	0.234	0.753	1.41	1.18	1.68	0.00044	0.0131	lm.nb	Epigenetic Regulation, Notch Signaling	NM_001015053.1:2169
IL16-mRNA	0.845	0.228	0.399	1.29	1.8	1.32	2.45	0.000463	0.0137	lm.nb	Cytokine and Chemokine Signaling	NM_004513.4:1262
CXCR2-mRNA	1.51	0.408	0.711	2.31	2.85	1.64	4.96	0.000477	0.014	lm.nb	Cytokine and Chemokine Signaling	NM_001557.3:409
TMEM140-mRNA	0.868	0.235	0.408	1.33	1.83	1.33	2.51	0.000483	0.0141	lm.nb		NM_018295.3:377
DPP4-mRNA	1.19	0.323	0.561	1.83	2.29	1.47	3.55	0.000491	0.0143	lm.nb	Costimulatory Signaling, Lymphoid Compartment	NM_001935.3:1861
SOCS1-mRNA	1.01	0.275	0.475	1.55	2.02	1.39	2.94	0.000506	0.0147	lm.nb	Antigen Presentation, Interferon Signaling, JAK-STAT Signaling	NM_003745.1:1022
IL10-mRNA	1.34	0.365	0.627	2.06	2.54	1.54	4.16	0.000515	0.0147	lm.nb	Cytokine and Chemokine Signaling, JAK-STAT Signaling	NM_000572.2:240
CD44-mRNA	0.759	0.206	0.354	1.16	1.69	1.28	2.24	0.000516	0.0147	lm.nb	Costimulatory Signaling, Interferon Signaling, Matrix Remodeling and Metastasis	NM_001001392.1:566
GLI1-mRNA	1.72	0.467	0.803	2.64	3.29	1.74	6.21	0.000516	0.0147	lm.nb	Hedgehog Signaling	NM_005269.2:2922
CES3-mRNA	-1.49	0.407	-2.29	-0.696	0.355	0.204	0.617	0.000526	0.0149	lm.nb	Angiogenesis	NM_001185176.1:916
CTLA4-mRNA	1.35	0.371	0.62	2.07	2.54	1.54	4.21	0.000599	0.0169	lm.nb	Costimulatory Signaling, Immune Cell Adhesion and Migration, Lymphoid Compartment	NM_001037631.2:392
CX3CL1-mRNA	0.662	0.182	0.304	1.02	1.58	1.23	2.03	0.000602	0.0169	lm.nb	Cytokine and Chemokine Signaling, Lymphoid Compartment	NM_002996.3:1850
HCK-mRNA	0.849	0.236	0.387	1.31	1.8	1.31	2.48	0.000653	0.0182	lm.nb	Cytokine and Chemokine Signaling, Myeloid Compartment	NM_001172129.1:325
IL1RN-mRNA	1.3	0.361	0.591	2.01	2.46	1.51	4.02	0.000666	0.0184	lm.nb	Cytokine and Chemokine Signaling, Myeloid Compartment	NM_000577.3:480
POLD1-mRNA	-0.665	0.185	-1.03	-0.303	0.631	0.49	0.811	0.000666	0.0184	lm.nb	Cell Proliferation, DNA Damage Repair	NM_001256849.1:1356
STAT3-mRNA	0.41	0.114	0.186	0.634	1.33	1.14	1.55	0.000685	0.0188	lm.nb	Cytokine and Chemokine Signaling, Hypoxia, JAK-STAT Signaling, Metabolic Stress	NM_003150.3:2936
CD45RA-mRNA	1.42	0.399	0.643	2.21	2.68	1.56	4.62	0.000724	0.0198	lm.nb		NM_002838.4:258
NFKB1-mRNA	0.491	0.138	0.221	0.762	1.41	1.17	1.7	0.00075	0.0204	lm.nb	Costimulatory Signaling, Cytokine and Chemokine Signaling, Hypoxia, MAPK, Metabolic Stress, NF-kappaB Signaling, PI3K-Akt	NM_003998.3:2920
HDC-mRNA	1.45	0.408	0.653	2.25	2.74	1.57	4.77	0.000754	0.0204	lm.nb		NM_002112.3:1646
JAK1-mRNA	0.438	0.123	0.196	0.679	1.35	1.15	1.6	0.000774	0.0208	lm.nb	Cytotoxicity, Interferon Signaling, JAK-STAT Signaling, Lymphoid Compartment, PI3K-Akt	NM_002227.1:285
HLA-DPA1-mRNA	0.765	0.215	0.342	1.19	1.7	1.27	2.28	0.000777	0.0208	lm.nb	Antigen Presentation, Costimulatory Signaling, Immune Cell Adhesion and Migration, Interferon Signaling	NM_033554.2:857
CD40LG-mRNA	1.39	0.392	0.618	2.15	2.61	1.53	4.45	0.000803	0.0214	lm.nb	Costimulatory Signaling, Immune Cell Adhesion and Migration, Lymphoid Compartment, NF-kappaB Signaling	NM_000074.2:1225
MS4A2-mRNA	1.5	0.426	0.665	2.34	2.83	1.59	5.05	0.000844	0.0224	lm.nb		NM_000139.3:126
HLA-DMA-mRNA	0.72	0.205	0.318	1.12	1.65	1.25	2.18	0.000862	0.0228	lm.nb	Antigen Presentation, Immune Cell Adhesion and Migration	NM_006120.3:396
KAT2B-mRNA	0.463	0.132	0.204	0.722	1.38	1.15	1.65	0.000884	0.0232	lm.nb	Epigenetic Regulation, Notch Signaling	NM_003884.4:1180
ENO1-mRNA	-0.637	0.182	-0.993	-0.281	0.643	0.502	0.823	0.000891	0.0233	lm.nb	Hypoxia, Metabolic Stress	NM_001428.3:782
HLA-DMB-mRNA	0.646	0.185	0.283	1.01	1.56	1.22	2.01	0.000927	0.0241	lm.nb	Antigen Presentation, Immune Cell Adhesion and Migration	NM_002118.3:20
CD74-mRNA	0.649	0.186	0.283	1.01	1.57	1.22	2.02	0.000957	0.0248	lm.nb	Antigen Presentation	NM_001025159.2:1161
TPSAB1/B2-mRNA	1.55	0.448	0.676	2.43	2.94	1.6	5.39	0.000986	0.0254	lm.nb		NM_003294.3:556
LCK-mRNA	0.786	0.227	0.342	1.23	1.72	1.27	2.35	0.000999	0.0255	lm.nb	Costimulatory Signaling, Lymphoid Compartment	NM_005356.4:1723
ALDOA-mRNA	-0.42	0.121	-0.657	-0.182	0.748	0.634	0.881	0.001	0.0255	lm.nb	Hypoxia	NM_000034.3:2049
CXCL3-mRNA	1.62	0.467	0.7	2.53	3.07	1.62	5.78	0.00103	0.026	lm.nb	Cytokine and Chemokine Signaling, Myeloid Compartment	NM_002090.2:467
IL1R2-mRNA	1.39	0.402	0.602	2.18	2.62	1.52	4.52	0.00103	0.026	lm.nb	Cytokine and Chemokine Signaling, MAPK	NR_048564.1:949
TLR5-mRNA	0.51	0.147	0.221	0.799	1.42	1.17	1.74	0.00103	0.026	lm.nb		NM_003268.5:2570
CTSW-mRNA	1.41	0.408	0.61	2.21	2.66	1.53	4.62	0.00104	0.026	lm.nb	Antigen Presentation	NM_001335.3:1075
CLEC14A-mRNA	0.86	0.25	0.37	1.35	1.82	1.29	2.55	0.00108	0.027	lm.nb	Immune Cell Adhesion and Migration	NM_175060.1:1930
PLOD2-mRNA	-0.769	0.224	-1.21	-0.33	0.587	0.433	0.796	0.00112	0.0278	lm.nb	Matrix Remodeling and Metastasis	NM_182943.2:2588
DLL1-mRNA	0.939	0.274	0.402	1.48	1.92	1.32	2.78	0.00113	0.028	lm.nb	Notch Signaling	NM_005618.3:1520
LAG3-mRNA	0.667	0.195	0.285	1.05	1.59	1.22	2.07	0.00114	0.028	lm.nb	Costimulatory Signaling, Lymphoid Compartment	NM_002286.5:1736
HLA-DRA-mRNA	0.677	0.198	0.289	1.07	1.6	1.22	2.09	0.00115	0.0282	lm.nb	Antigen Presentation, Costimulatory Signaling, Immune Cell Adhesion and Migration, Interferon Signaling	NM_019111.3:335
DAB2-mRNA	0.762	0.224	0.324	1.2	1.7	1.25	2.3	0.0012	0.0291	lm.nb	Myeloid Compartment	NM_001244871.1:2475
IKBKB-mRNA	-0.494	0.145	-0.778	-0.209	0.71	0.583	0.865	0.00123	0.0298	lm.nb	Costimulatory Signaling, Cytokine and Chemokine Signaling, MAPK, Metabolic Stress, NF-kappaB Signaling, PI3K-Akt	NM_001190720.2:1891
GOT1-mRNA	-0.433	0.128	-0.684	-0.183	0.741	0.623	0.881	0.00127	0.0307	lm.nb	Metabolic Stress	NM_002079.2:568
IRF2-mRNA	0.347	0.103	0.146	0.548	1.27	1.11	1.46	0.00131	0.0316	lm.nb	Interferon Signaling	NM_002199.3:1624
VTCN1-mRNA	-1.17	0.347	-1.85	-0.488	0.445	0.278	0.713	0.00135	0.0323	lm.nb	Costimulatory Signaling, Immune Cell Adhesion and Migration	NM_001253849.1:871
FAM30A-mRNA	1.35	0.401	0.561	2.13	2.54	1.48	4.39	0.00139	0.0331	lm.nb		NR_026800.2:9125
GPR160-mRNA	-0.782	0.235	-1.24	-0.322	0.582	0.423	0.8	0.00152	0.036	lm.nb		NM_014373.1:760
ICAM3-mRNA	0.556	0.167	0.228	0.884	1.47	1.17	1.85	0.00155	0.0366	lm.nb	Immune Cell Adhesion and Migration, Matrix Remodeling and Metastasis	NM_002162.3:1225
CDH5-mRNA	0.7	0.211	0.286	1.11	1.62	1.22	2.17	0.00158	0.0371	lm.nb	Immune Cell Adhesion and Migration	NM_001795.3:3405
S100A12-mRNA	1.44	0.437	0.588	2.3	2.72	1.5	4.92	0.00163	0.0381	lm.nb	Myeloid Compartment	NM_005621.1:260
CD1C-mRNA	1.39	0.419	0.564	2.21	2.61	1.48	4.62	0.00164	0.0382	lm.nb	Antigen Presentation, Lymphoid Compartment	NM_001765.2:564
CASP9-mRNA	0.619	0.188	0.252	0.987	1.54	1.19	1.98	0.00165	0.0382	lm.nb	Apoptosis, PI3K-Akt	XM_011542270.1:326
FBP1-mRNA	1.07	0.325	0.429	1.7	2.09	1.35	3.26	0.00176	0.0405	lm.nb	Metabolic Stress	NM_001127628.1:488
TNFRSF1B-mRNA	0.678	0.207	0.272	1.08	1.6	1.21	2.12	0.00178	0.0409	lm.nb	NF-kappaB Signaling	NM_001066.2:596
CXCR3-mRNA	1.22	0.373	0.491	1.95	2.33	1.41	3.87	0.00179	0.0409	lm.nb	Cytokine and Chemokine Signaling, Lymphoid Compartment	NM_001142797.1:654
APC-mRNA	0.355	0.108	0.142	0.567	1.28	1.1	1.48	0.0018	0.0411	lm.nb	Apoptosis, Wnt Signaling	NM_001127510.2:462
CD45RB-mRNA	0.775	0.237	0.31	1.24	1.71	1.24	2.36	0.00182	0.0414	lm.nb		ENST00000367367.1:131
CCR4-mRNA	1.26	0.387	0.503	2.02	2.4	1.42	4.06	0.00186	0.0421	lm.nb	Cytokine and Chemokine Signaling, Lymphoid Compartment	NM_005508.4:672
VEGFB-mRNA	0.476	0.146	0.189	0.763	1.39	1.14	1.7	0.00191	0.0429	lm.nb	Angiogenesis, MAPK, PI3K-Akt	NM_003377.3:687
BAMBI-mRNA	1.53	0.472	0.609	2.46	2.9	1.53	5.5	0.00192	0.0429	lm.nb	TGF-beta Signaling, Wnt Signaling	NM_012342.2:824
HAVCR2-mRNA	0.746	0.231	0.294	1.2	1.68	1.23	2.29	0.00202	0.0451	lm.nb	Costimulatory Signaling	NM_032782.3:955
ICAM2-mRNA	0.778	0.241	0.304	1.25	1.71	1.23	2.38	0.0021	0.0466	lm.nb	Immune Cell Adhesion and Migration, Matrix Remodeling and Metastasis	NM_000873.3:415
GPSM3-mRNA	0.679	0.211	0.266	1.09	1.6	1.2	2.13	0.00211	0.0466	lm.nb		NM_001276501.1:915
FAM124B-mRNA	1.06	0.332	0.41	1.71	2.08	1.33	3.27	0.00226	0.0497	lm.nb		NM_001122779.1:1620
EIF4EBP1-mRNA	-0.54	0.17	-0.873	-0.208	0.688	0.546	0.866	0.00233	0.0511	lm.nb	Hypoxia, Metabolic Stress, PI3K-Akt	NM_004095.3:673
DNMT1-mRNA	-0.451	0.142	-0.73	-0.172	0.731	0.603	0.887	0.00244	0.0533	lm.nb	Epigenetic Regulation	NM_001130823.2:2500
SOX10-mRNA	1.25	0.397	0.473	2.03	2.38	1.39	4.08	0.00256	0.0555	lm.nb		NM_006941.3:2601
GZMA-mRNA	1.17	0.371	0.443	1.9	2.25	1.36	3.73	0.00256	0.0555	lm.nb	Cytotoxicity, Lymphoid Compartment	NM_006144.3:215
PPARGC1B-mRNA	-0.398	0.127	-0.646	-0.15	0.759	0.639	0.902	0.00264	0.057	lm.nb		NM_001172699.1:1010
EGFR-mRNA	0.494	0.157	0.186	0.803	1.41	1.14	1.74	0.00265	0.057	lm.nb	Hypoxia, MAPK, Metabolic Stress, PI3K-Akt	NM_005228.3:2760
ZAP70-mRNA	1.06	0.338	0.395	1.72	2.08	1.32	3.3	0.00275	0.059	lm.nb	Costimulatory Signaling, Lymphoid Compartment, MAPK	NM_001079.3:1175
MYCT1-mRNA	0.884	0.283	0.328	1.44	1.85	1.26	2.71	0.00283	0.0601	lm.nb		NM_025107.2:159
IGF2R-mRNA	0.409	0.131	0.152	0.665	1.33	1.11	1.59	0.00284	0.0601	lm.nb	Cytotoxicity, Interferon Signaling, Lymphoid Compartment	NM_000876.2:7820
IL1B-mRNA	1.38	0.444	0.513	2.25	2.61	1.43	4.77	0.00285	0.0601	lm.nb	Cytokine and Chemokine Signaling, MAPK, Myeloid Compartment	NM_000576.2:1122
MMP9-mRNA	1.14	0.367	0.423	1.86	2.21	1.34	3.63	0.00286	0.0601	lm.nb	Angiogenesis, Immune Cell Adhesion and Migration, Matrix Remodeling and Metastasis	NM_004994.2:2011
TGFBR2-mRNA	0.632	0.203	0.234	1.03	1.55	1.18	2.04	0.00286	0.0601	lm.nb	MAPK, TGF-beta Signaling	NM_001024847.2:870
TDO2-mRNA	-1.18	0.382	-1.93	-0.433	0.441	0.262	0.741	0.00304	0.0635	lm.nb		NM_005651.3:315
HDAC4-mRNA	0.507	0.164	0.185	0.83	1.42	1.14	1.78	0.00311	0.0646	lm.nb	Epigenetic Regulation, Notch Signaling	NM_006037.3:3742
DKK1-mRNA	1.09	0.352	0.396	1.77	2.12	1.32	3.42	0.00311	0.0646	lm.nb	Wnt Signaling	NM_012242.2:525
CDKN2A-mRNA	-0.671	0.218	-1.1	-0.244	0.628	0.467	0.844	0.00316	0.0652	lm.nb	Cell Proliferation, Metabolic Stress	NM_000077.4:1052
MAGEB2-mRNA	1.09	0.357	0.393	1.79	2.13	1.31	3.47	0.00335	0.0689	lm.nb		NM_002364.4:1026
TLR7-mRNA	0.9	0.295	0.321	1.48	1.87	1.25	2.79	0.00346	0.071	lm.nb		NM_016562.3:4120
CCNO-mRNA	-1.31	0.433	-2.16	-0.461	0.403	0.224	0.726	0.0037	0.0757	lm.nb	Cell Proliferation, DNA Damage Repair	NM_021147.4:1129
PTEN-mRNA	0.498	0.165	0.175	0.821	1.41	1.13	1.77	0.00373	0.076	lm.nb	Autophagy, Costimulatory Signaling, Metabolic Stress, PI3K-Akt	NM_000314.6:6696
CD6-mRNA	0.99	0.33	0.344	1.64	1.99	1.27	3.11	0.00394	0.0798	lm.nb	Immune Cell Adhesion and Migration, Lymphoid Compartment	NM_001254751.1:1722
TTC30A-mRNA	-0.523	0.174	-0.865	-0.181	0.696	0.549	0.882	0.00397	0.0802	lm.nb		NM_152275.3:2492
IL2RG-mRNA	0.915	0.305	0.317	1.51	1.89	1.25	2.86	0.00401	0.0806	lm.nb	Costimulatory Signaling, Cytokine and Chemokine Signaling, JAK-STAT Signaling, Lymphoid Compartment, PI3K-Akt	NM_000206.1:595
SNAI1-mRNA	0.455	0.152	0.157	0.754	1.37	1.11	1.69	0.00409	0.082	lm.nb		NM_005985.3:960
JAG1-mRNA	0.468	0.157	0.161	0.774	1.38	1.12	1.71	0.00412	0.082	lm.nb	Angiogenesis, Notch Signaling	NM_000214.2:3509
GLUD1-mRNA	0.236	0.0789	0.081	0.39	1.18	1.06	1.31	0.00412	0.082	lm.nb		NM_005271.2:2680
MS4A4A-mRNA	0.759	0.255	0.261	1.26	1.69	1.2	2.39	0.00416	0.0825	lm.nb		NM_001243266.1:692
ERBB2-mRNA	-0.49	0.164	-0.812	-0.168	0.712	0.57	0.89	0.00419	0.0827	lm.nb	Hypoxia, Metabolic Stress	NM_004448.2:2405
SLAMF7-mRNA	0.871	0.294	0.295	1.45	1.83	1.23	2.73	0.00442	0.087	lm.nb	Lymphoid Compartment	NM_021181.3:215
CD36-mRNA	1.32	0.449	0.443	2.2	2.5	1.36	4.61	0.00464	0.0906	lm.nb	Antigen Presentation, Matrix Remodeling and Metastasis	NM_001001548.2:705
BRCA1-mRNA	-0.657	0.223	-1.09	-0.22	0.634	0.468	0.859	0.00465	0.0906	lm.nb	Cell Proliferation, DNA Damage Repair, PI3K-Akt	NM_007294.3:4677
CLEC4E-mRNA	0.846	0.288	0.283	1.41	1.8	1.22	2.66	0.00465	0.0906	lm.nb	Immune Cell Adhesion and Migration, Myeloid Compartment	NM_014358.3:1392
TGFBR1-mRNA	0.5	0.171	0.164	0.836	1.41	1.12	1.79	0.00502	0.0973	lm.nb	MAPK, TGF-beta Signaling	NM_001130916.2:3011
B2M-mRNA	0.488	0.167	0.16	0.816	1.4	1.12	1.76	0.00506	0.0978	lm.nb	Antigen Presentation, Interferon Signaling	NM_004048.2:573
HRAS-mRNA	-0.424	0.146	-0.709	-0.138	0.745	0.612	0.909	0.00513	0.0988	lm.nb	Autophagy, Cytokine and Chemokine Signaling, JAK-STAT Signaling, MAPK, Metabolic Stress, PI3K-Akt	NM_005343.3:842
RPS6KB1-mRNA	0.284	0.0976	0.0925	0.475	1.22	1.07	1.39	0.00515	0.0989	lm.nb	Autophagy, Hypoxia, Metabolic Stress, PI3K-Akt, TGF-beta Signaling	NM_001272042.1:2451
ACVR1C-mRNA	1.18	0.407	0.384	1.98	2.27	1.31	3.94	0.00519	0.0992	lm.nb	TGF-beta Signaling	NM_145259.2:5168
WDR76-mRNA	-0.577	0.2	-0.969	-0.186	0.67	0.511	0.879	0.00539	0.103	lm.nb		NM_024908.3:1875
SELP-mRNA	1.03	0.358	0.328	1.73	2.04	1.26	3.32	0.00563	0.107	lm.nb	Immune Cell Adhesion and Migration	NM_003005.3:120
CCR2-mRNA	0.87	0.303	0.276	1.46	1.83	1.21	2.76	0.00574	0.109	lm.nb	Cytokine and Chemokine Signaling	NM_001123041.2:438
CCR5-mRNA	0.731	0.256	0.229	1.23	1.66	1.17	2.35	0.00596	0.112	lm.nb	Antigen Presentation, Cytokine and Chemokine Signaling	NM_000579.3:366
FUT4-mRNA	0.489	0.172	0.151	0.826	1.4	1.11	1.77	0.00623	0.117	lm.nb		NM_002033.3:1151
SIGLEC1-mRNA	0.71	0.25	0.22	1.2	1.64	1.16	2.3	0.00626	0.117	lm.nb	Immune Cell Adhesion and Migration	NM_023068.3:4559
LILRA1-mRNA	0.89	0.314	0.275	1.51	1.85	1.21	2.84	0.00629	0.117	lm.nb		NM_001278318.1:486
CMKLR1-mRNA	0.722	0.256	0.221	1.22	1.65	1.17	2.33	0.00648	0.12	lm.nb		NM_004072.2:762
TNKS-mRNA	0.33	0.118	0.0989	0.562	1.26	1.07	1.48	0.00697	0.129	lm.nb	DNA Damage Repair	NM_003747.2:1948
SELL-mRNA	0.938	0.338	0.276	1.6	1.92	1.21	3.03	0.00738	0.136	lm.nb	Immune Cell Adhesion and Migration	NM_000655.4:1872
LILRA5-mRNA	0.751	0.271	0.22	1.28	1.68	1.16	2.43	0.00753	0.138	lm.nb	Myeloid Compartment	NM_181879.2:545
PDCD1-mRNA	1.03	0.372	0.3	1.76	2.04	1.23	3.38	0.00755	0.138	lm.nb	Costimulatory Signaling, Immune Cell Adhesion and Migration, Lymphoid Compartment	NM_005018.1:175
RASGRF1-mRNA	1.09	0.396	0.317	1.87	2.13	1.25	3.65	0.0077	0.141	lm.nb	MAPK	NM_001145648.1:2843
TGFB1-mRNA	0.5	0.182	0.144	0.856	1.41	1.1	1.81	0.00791	0.144	lm.nb	MAPK, Matrix Remodeling and Metastasis, TGF-beta Signaling	NM_000660.4:1473
ZC3H12A-mRNA	0.679	0.247	0.195	1.16	1.6	1.14	2.24	0.00797	0.145	lm.nb		NM_025079.2:1379
ITGAM-mRNA	0.667	0.244	0.19	1.15	1.59	1.14	2.21	0.00817	0.148	lm.nb	Immune Cell Adhesion and Migration, Matrix Remodeling and Metastasis, Myeloid Compartment	NM_000632.3:1400
NFAM1-mRNA	0.886	0.325	0.249	1.52	1.85	1.19	2.87	0.00849	0.153	lm.nb	Myeloid Compartment	NM_145912.5:5290
AQP9-mRNA	0.84	0.309	0.235	1.45	1.79	1.18	2.72	0.00856	0.154	lm.nb	Metabolic Stress	NM_001320635.1:753
IER3-mRNA	0.66	0.243	0.184	1.14	1.58	1.14	2.2	0.00868	0.155	lm.nb	Myeloid Compartment	NM_003897.3:204
RUNX3-mRNA	0.693	0.256	0.191	1.2	1.62	1.14	2.29	0.00892	0.159	lm.nb		NM_001031680.2:3786
CSF2RB-mRNA	0.663	0.245	0.182	1.14	1.58	1.13	2.21	0.00899	0.16	lm.nb	Cytokine and Chemokine Signaling, JAK-STAT Signaling	NM_000395.2:1547
CCL18-mRNA	1.06	0.391	0.29	1.82	2.08	1.22	3.53	0.00903	0.16	lm.nb	Cytokine and Chemokine Signaling	NM_002988.3:45
FASLG-mRNA	0.814	0.302	0.221	1.41	1.76	1.17	2.65	0.00931	0.164	lm.nb	Cytotoxicity, MAPK, NF-kappaB Signaling, PI3K-Akt	NM_000639.2:605
HLA-DRB1-mRNA	0.638	0.239	0.17	1.11	1.56	1.12	2.15	0.00985	0.173	lm.nb	Antigen Presentation, Costimulatory Signaling, Immune Cell Adhesion and Migration, Interferon Signaling	NM_002124.3:1016
LILRB2-mRNA	0.614	0.23	0.163	1.07	1.53	1.12	2.09	0.00993	0.174	lm.nb	Costimulatory Signaling, Myeloid Compartment	NM_001278405.1:256
HLA-DOB-mRNA	0.8	0.302	0.209	1.39	1.74	1.16	2.62	0.0103	0.18	lm.nb	Antigen Presentation, Immune Cell Adhesion and Migration, Lymphoid Compartment	NM_002120.3:124
COL6A3-mRNA	0.577	0.218	0.15	1	1.49	1.11	2.01	0.0104	0.181	lm.nb	Matrix Remodeling and Metastasis, PI3K-Akt	NM_004369.3:3293
LIF-mRNA	0.812	0.307	0.211	1.41	1.76	1.16	2.66	0.0105	0.181	lm.nb	Cytotoxicity, JAK-STAT Signaling, Myeloid Compartment	NM_002309.4:3740
ADORA2A-mRNA	0.473	0.179	0.123	0.824	1.39	1.09	1.77	0.0105	0.181	lm.nb	Costimulatory Signaling	NM_000675.5:951
PIK3R2-mRNA	-0.365	0.138	-0.635	-0.0945	0.777	0.644	0.937	0.0105	0.181	lm.nb	Autophagy, Costimulatory Signaling, Cytokine and Chemokine Signaling, Hypoxia, Immune Cell Adhesion and Migration, JAK-STAT Signaling, MAPK, Metabolic Stress, PI3K-Akt	NM_005027.3:344
CD2-mRNA	0.884	0.335	0.228	1.54	1.85	1.17	2.91	0.0106	0.182	lm.nb	Costimulatory Signaling, Immune Cell Adhesion and Migration, Lymphoid Compartment	NM_001767.3:683
CCL14-mRNA	1.12	0.427	0.287	1.96	2.18	1.22	3.89	0.0108	0.186	lm.nb	Cytokine and Chemokine Signaling	NM_032962.4:253
CYBB-mRNA	0.596	0.227	0.152	1.04	1.51	1.11	2.06	0.011	0.188	lm.nb	Antigen Presentation, Hypoxia, Immune Cell Adhesion and Migration, Myeloid Compartment	NM_000397.3:1034
FGF18-mRNA	-0.832	0.319	-1.46	-0.206	0.562	0.364	0.867	0.0116	0.198	lm.nb	Angiogenesis, MAPK, PI3K-Akt	NM_003862.2:1030
TNFRSF10C-mRNA	0.512	0.197	0.127	0.897	1.43	1.09	1.86	0.0117	0.198	lm.nb		NM_003841.3:682
MMRN2-mRNA	0.486	0.187	0.119	0.852	1.4	1.09	1.8	0.0119	0.201	lm.nb	Angiogenesis	NM_024756.2:3040
CASP1-mRNA	0.555	0.214	0.136	0.974	1.47	1.1	1.96	0.0119	0.201	lm.nb	Apoptosis	NM_001223.4:1050
CCL19-mRNA	1.03	0.398	0.251	1.81	2.04	1.19	3.51	0.0121	0.204	lm.nb	Cytokine and Chemokine Signaling	NM_006274.2:133
TLR2-mRNA	0.56	0.217	0.133	0.986	1.47	1.1	1.98	0.0126	0.212	lm.nb	Myeloid Compartment, PI3K-Akt	NM_001318787.1:484
TICAM1-mRNA	0.502	0.195	0.119	0.885	1.42	1.09	1.85	0.0128	0.215	lm.nb	Apoptosis	NM_182919.3:2552
LTBP1-mRNA	0.482	0.188	0.113	0.85	1.4	1.08	1.8	0.013	0.216	lm.nb	Matrix Remodeling and Metastasis, TGF-beta Signaling	NM_000627.3:1970
PDCD1LG2-mRNA	0.518	0.202	0.121	0.914	1.43	1.09	1.88	0.0132	0.219	lm.nb	Costimulatory Signaling, Immune Cell Adhesion and Migration	NM_025239.3:235
MLANA-mRNA	0.763	0.299	0.177	1.35	1.7	1.13	2.55	0.0134	0.223	lm.nb		NM_005511.1:246
ADM-mRNA	0.715	0.281	0.164	1.27	1.64	1.12	2.41	0.0136	0.225	lm.nb		NM_001124.2:1413
CDH2-mRNA	-0.802	0.316	-1.42	-0.183	0.573	0.373	0.881	0.0138	0.228	lm.nb	Immune Cell Adhesion and Migration	NM_001792.3:3067
FPR3-mRNA	0.567	0.224	0.129	1.01	1.48	1.09	2.01	0.0139	0.228	lm.nb	Myeloid Compartment	NM_002030.4:733
FCRL2-mRNA	1.04	0.41	0.232	1.84	2.05	1.17	3.58	0.0143	0.234	lm.nb		NM_001159488.1:132
ITGA4-mRNA	0.574	0.228	0.128	1.02	1.49	1.09	2.03	0.0145	0.236	lm.nb	Immune Cell Adhesion and Migration, Matrix Remodeling and Metastasis, PI3K-Akt	NM_000885.5:1019
NKG7-mRNA	0.714	0.284	0.157	1.27	1.64	1.12	2.41	0.0148	0.24	lm.nb		NM_005601.3:633
TAF3-mRNA	0.892	0.357	0.192	1.59	1.86	1.14	3.01	0.0154	0.249	lm.nb		NM_031923.3:869
PRF1-mRNA	1.14	0.46	0.236	2.04	2.2	1.18	4.11	0.0164	0.265	lm.nb	Cytotoxicity, Lymphoid Compartment	NM_001083116.1:631
CD28-mRNA	0.671	0.272	0.138	1.2	1.59	1.1	2.3	0.0165	0.265	lm.nb	Costimulatory Signaling, Immune Cell Adhesion and Migration, Lymphoid Compartment	NM_001243077.1:438
SIGLEC8-mRNA	0.388	0.157	0.08	0.696	1.31	1.06	1.62	0.0165	0.265	loglinear	Myeloid Compartment	NM_014442.2:1672
BRCA2-mRNA	-0.448	0.182	-0.806	-0.0905	0.733	0.572	0.939	0.0171	0.273	lm.nb	Cell Proliferation, DNA Damage Repair	NM_000059.3:1373
WNT3A-mRNA	0.391	0.159	0.0787	0.703	1.31	1.06	1.63	0.0172	0.274	loglinear	Hedgehog Signaling, Wnt Signaling	NM_033131.3:430
LILRB4-mRNA	0.7	0.287	0.139	1.26	1.62	1.1	2.4	0.0176	0.28	lm.nb		NM_001278426.3:591
F2RL1-mRNA	-0.958	0.392	-1.73	-0.189	0.515	0.302	0.877	0.0177	0.281	lm.nb	Lymphoid Compartment	NM_005242.4:1388
IRF5-mRNA	0.507	0.208	0.0992	0.915	1.42	1.07	1.89	0.0179	0.283	lm.nb	Interferon Signaling	NM_002200.3:1845
FCGR2A-mRNA	0.525	0.216	0.101	0.948	1.44	1.07	1.93	0.0183	0.288	lm.nb		NM_021642.3:60
CD247-mRNA	0.581	0.24	0.111	1.05	1.5	1.08	2.07	0.0185	0.291	lm.nb	Costimulatory Signaling	NM_198053.2:329
IL2RB-mRNA	0.703	0.291	0.133	1.27	1.63	1.1	2.42	0.0188	0.296	lm.nb	Costimulatory Signaling, Cytokine and Chemokine Signaling, JAK-STAT Signaling, PI3K-Akt	NM_000878.2:1980
SIGLEC5-mRNA	0.765	0.317	0.143	1.39	1.7	1.1	2.61	0.0191	0.298	lm.nb		NM_003830.3:2082
BTLA-mRNA	0.947	0.393	0.177	1.72	1.93	1.13	3.29	0.0192	0.299	lm.nb	Costimulatory Signaling	NM_001085357.1:382
CXCR4-mRNA	0.516	0.215	0.0954	0.937	1.43	1.07	1.92	0.0194	0.302	lm.nb	Cytokine and Chemokine Signaling, Immune Cell Adhesion and Migration	NM_001008540.1:1060
IL12RB2-mRNA	-1.28	0.536	-2.33	-0.233	0.411	0.198	0.851	0.0199	0.309	lm.nb	Cytokine and Chemokine Signaling, Cytotoxicity, JAK-STAT Signaling, Lymphoid Compartment	NM_001319233.1:880
FSTL3-mRNA	0.641	0.268	0.116	1.17	1.56	1.08	2.24	0.02	0.309	lm.nb	Angiogenesis	NM_005860.2:255
TNFSF4-mRNA	-0.704	0.294	-1.28	-0.127	0.614	0.412	0.916	0.0201	0.31	lm.nb	NF-kappaB Signaling	NM_001297562.1:332
LDHA-mRNA	-0.498	0.209	-0.908	-0.0888	0.708	0.533	0.94	0.0204	0.312	lm.nb	Hypoxia, Metabolic Stress	NM_001135239.1:1053
WNT7B-mRNA	-1.1	0.46	-2	-0.195	0.468	0.251	0.873	0.0204	0.312	lm.nb	Hedgehog Signaling, Wnt Signaling	NM_058238.2:1874
CD300A-mRNA	0.523	0.22	0.0922	0.953	1.44	1.07	1.94	0.0206	0.315	lm.nb	Metabolic Stress	NM_001256841.1:371
ITGB8-mRNA	-0.583	0.245	-1.06	-0.102	0.668	0.478	0.931	0.0207	0.316	lm.nb	Immune Cell Adhesion and Migration, Matrix Remodeling and Metastasis, PI3K-Akt	NM_002214.2:2609
ROR2-mRNA	0.458	0.194	0.0767	0.838	1.37	1.05	1.79	0.022	0.334	lm.nb		NM_001318204.1:674
GIMAP6-mRNA	0.556	0.238	0.0907	1.02	1.47	1.06	2.03	0.0227	0.343	lm.nb		NR_024115.1:2175
CEACAM3-mRNA	0.866	0.371	0.138	1.59	1.82	1.1	3.02	0.0232	0.351	lm.nb		NM_001277163.2:807
GLS-mRNA	0.339	0.146	0.0522	0.626	1.26	1.04	1.54	0.024	0.362	lm.nb	Metabolic Stress	NM_014905.4:165
APH1B-mRNA	0.932	0.404	0.14	1.72	1.91	1.1	3.3	0.0246	0.37	lm.nb	Notch Signaling	NM_001145646.1:541
VEGFC-mRNA	0.41	0.178	0.0615	0.758	1.33	1.04	1.69	0.0247	0.37	lm.nb	Angiogenesis, MAPK, PI3K-Akt	NM_005429.4:588
PNOC-mRNA	-0.783	0.341	-1.45	-0.115	0.581	0.366	0.923	0.0252	0.377	lm.nb		NM_001284244.1:241
SREBF1-mRNA	0.334	0.148	0.0439	0.625	1.26	1.03	1.54	0.0278	0.415	lm.nb		NM_001005291.1:1392
EDN1-mRNA	0.627	0.278	0.0813	1.17	1.54	1.06	2.25	0.0281	0.418	lm.nb	Angiogenesis, Hypoxia	NM_001955.2:770
PSMB5-mRNA	-0.242	0.108	-0.454	-0.0312	0.845	0.73	0.979	0.0283	0.419	lm.nb	Antigen Presentation, Apoptosis, Cell Proliferation, Costimulatory Signaling, Hedgehog Signaling, NF-kappaB Signaling	NM_001130725.1:426
MS4A1-mRNA	0.556	0.249	0.0681	1.04	1.47	1.05	2.06	0.0294	0.434	lm.nb	Lymphoid Compartment	NM_021950.3:161
AKT1-mRNA	-0.252	0.113	-0.474	-0.0305	0.84	0.72	0.979	0.0297	0.437	lm.nb	Apoptosis, Autophagy, Costimulatory Signaling, Cytokine and Chemokine Signaling, Hypoxia, JAK-STAT Signaling, MAPK, Metabolic Stress, PI3K-Akt	NM_005163.2:2207
TIE1-mRNA	0.444	0.199	0.0531	0.835	1.36	1.04	1.78	0.0299	0.439	lm.nb		NM_005424.4:2940
IFI27-mRNA	-0.552	0.248	-1.04	-0.0658	0.682	0.487	0.955	0.03	0.439	lm.nb	Cytotoxicity, Interferon Signaling, Lymphoid Compartment	NM_005532.3:390
P4HA1-mRNA	-0.364	0.164	-0.686	-0.0433	0.777	0.622	0.97	0.03	0.439	lm.nb		NM_000917.3:805
MFNG-mRNA	0.503	0.227	0.058	0.947	1.42	1.04	1.93	0.0306	0.446	lm.nb	Notch Signaling	NM_002405.3:1768
FAS-mRNA	0.495	0.224	0.056	0.935	1.41	1.04	1.91	0.0311	0.452	lm.nb	MAPK	NM_000043.3:90
TSLP-mRNA	0.72	0.326	0.0805	1.36	1.65	1.06	2.56	0.0313	0.453	lm.nb	Costimulatory Signaling, JAK-STAT Signaling	NM_033035.4:898
TNFSF9-mRNA	0.806	0.372	0.077	1.53	1.75	1.05	2.9	0.0344	0.496	lm.nb	Costimulatory Signaling	NM_003811.3:239
VHL-mRNA	-0.183	0.0845	-0.348	-0.0169	0.881	0.786	0.988	0.0349	0.503	lm.nb	Antigen Presentation, Hypoxia, Metabolic Stress	NM_198156.1:420
NOTCH2-mRNA	0.211	0.0977	0.0194	0.402	1.16	1.01	1.32	0.0351	0.504	lm.nb	Notch Signaling	NM_024408.3:2842
MAGEC1-mRNA	-0.756	0.352	-1.45	-0.0657	0.592	0.367	0.955	0.036	0.516	lm.nb		NM_005462.4:338
LDHB-mRNA	-0.273	0.127	-0.522	-0.0234	0.828	0.696	0.984	0.0363	0.518	lm.nb	Metabolic Stress	NM_001174097.2:1200
WNT5A-mRNA	0.68	0.318	0.0574	1.3	1.6	1.04	2.47	0.0365	0.521	lm.nb	Hedgehog Signaling, Wnt Signaling	NM_003392.3:987
DTX3L-mRNA	-0.32	0.15	-0.614	-0.0257	0.801	0.654	0.982	0.0373	0.53	lm.nb	Antigen Presentation, Notch Signaling	NM_138287.3:1543
S100A8-mRNA	0.843	0.396	0.0665	1.62	1.79	1.05	3.07	0.0376	0.533	lm.nb	Myeloid Compartment	NM_002964.4:365
BLM-mRNA	-0.623	0.294	-1.2	-0.0459	0.649	0.435	0.969	0.0386	0.547	lm.nb	Apoptosis, Cell Proliferation, DNA Damage Repair	NM_000057.3:1434
SFXN1-mRNA	-0.251	0.119	-0.485	-0.0171	0.84	0.714	0.988	0.0398	0.562	lm.nb		NM_001322977.1:191
CXCL12-mRNA	0.585	0.278	0.0393	1.13	1.5	1.03	2.19	0.04	0.562	lm.nb	Cytokine and Chemokine Signaling, Immune Cell Adhesion and Migration, Myeloid Compartment	NM_199168.3:72
WNT2B-mRNA	0.737	0.351	0.0493	1.42	1.67	1.03	2.68	0.04	0.562	lm.nb	Hedgehog Signaling, Wnt Signaling	NM_001291880.1:1169
RASAL1-mRNA	-0.539	0.257	-1.04	-0.0348	0.688	0.486	0.976	0.0405	0.567	lm.nb	MAPK	NM_001193520.1:3097
HDAC3-mRNA	0.154	0.0734	0.00978	0.298	1.11	1.01	1.23	0.0407	0.568	lm.nb	Epigenetic Regulation, Notch Signaling	NM_003883.3:1464
ESR1-mRNA	-0.599	0.286	-1.16	-0.0374	0.66	0.448	0.974	0.041	0.57	lm.nb		NM_000125.2:1595
ICAM5-mRNA	-0.823	0.395	-1.6	-0.0488	0.565	0.331	0.967	0.0416	0.578	lm.nb	Immune Cell Adhesion and Migration	NM_003259.3:718
JAG2-mRNA	-0.655	0.317	-1.28	-0.0345	0.635	0.413	0.976	0.043	0.596	lm.nb	Notch Signaling	NM_002226.4:5480
CCL13-mRNA	0.864	0.419	0.0434	1.69	1.82	1.03	3.22	0.0435	0.602	lm.nb	Cytokine and Chemokine Signaling	NM_005408.2:129
TLR1-mRNA	0.5	0.243	0.0243	0.976	1.41	1.02	1.97	0.0439	0.604	lm.nb	Myeloid Compartment	NM_003263.3:696
ROCK1-mRNA	0.323	0.157	0.0155	0.63	1.25	1.01	1.55	0.044	0.604	lm.nb	Apoptosis, Cytokine and Chemokine Signaling, Immune Cell Adhesion and Migration, TGF-beta Signaling	NM_005406.2:3796
CDH11-mRNA	0.537	0.262	0.0247	1.05	1.45	1.02	2.07	0.0444	0.609	lm.nb		NM_001797.2:152
PC-mRNA	0.496	0.242	0.0212	0.972	1.41	1.01	1.96	0.0452	0.617	lm.nb	Metabolic Stress	NM_000920.3:262
SLC1A5-mRNA	-0.268	0.131	-0.524	-0.0113	0.831	0.695	0.992	0.0453	0.617	lm.nb	Metabolic Stress	NM_001145144.1:648
IL18R1-mRNA	0.544	0.267	0.0206	1.07	1.46	1.01	2.09	0.0462	0.628	lm.nb	Costimulatory Signaling, Cytokine and Chemokine Signaling, Lymphoid Compartment	NM_001282399.1:683
CSF1R-mRNA	0.455	0.226	0.0115	0.899	1.37	1.01	1.86	0.049	0.665	lm.nb	Cytokine and Chemokine Signaling, MAPK, Myeloid Compartment, PI3K-Akt	NM_005211.3:958
NID2-mRNA	0.462	0.23	0.0114	0.913	1.38	1.01	1.88	0.0491	0.665	lm.nb	Matrix Remodeling and Metastasis	NM_007361.3:1995
FGF9-mRNA	-0.781	0.39	-1.54	-0.0173	0.582	0.343	0.988	0.0497	0.671	lm.nb	MAPK, PI3K-Akt	NM_002010.2:4170
HES1-mRNA	0.358	0.179	0.00695	0.709	1.28	1	1.63	0.0503	0.678	lm.nb	Notch Signaling	NM_005524.2:860
ANGPT2-mRNA	-0.546	0.273	-1.08	-0.0103	0.685	0.473	0.993	0.0505	0.678	lm.nb	Angiogenesis, Hypoxia, MAPK, PI3K-Akt	NM_001147.2:1775
IFNGR2-mRNA	0.215	0.108	0.00382	0.427	1.16	1	1.34	0.0507	0.679	lm.nb	Hypoxia, Interferon Signaling, JAK-STAT Signaling	NM_005534.3:1963
TLR9-mRNA	0.654	0.329	0.00956	1.3	1.57	1.01	2.46	0.0514	0.687	lm.nb		NM_017442.2:985
ERO1A-mRNA	-0.314	0.158	-0.624	-0.00392	0.804	0.649	0.997	0.0519	0.691	lm.nb	Metabolic Stress	NM_014584.2:963
GBP2-mRNA	0.389	0.196	0.00483	0.774	1.31	1	1.71	0.0519	0.691	lm.nb	Interferon Signaling	NM_004120.4:1744
S100A9-mRNA	0.695	0.351	0.00723	1.38	1.62	1.01	2.61	0.0524	0.695	lm.nb	Myeloid Compartment	NM_002965.3:137
TLR3-mRNA	0.403	0.204	0.00269	0.803	1.32	1	1.74	0.0532	0.705	lm.nb	Apoptosis	NM_003265.2:37
PIK3CD-mRNA	0.422	0.214	0.00251	0.842	1.34	1	1.79	0.0534	0.705	lm.nb	Autophagy, Cytokine and Chemokine Signaling, Hypoxia, Immune Cell Adhesion and Migration, JAK-STAT Signaling, MAPK, Metabolic Stress, PI3K-Akt	NM_001350234.1:664
MX1-mRNA	-0.537	0.273	-1.07	-0.0026	0.689	0.476	0.998	0.0537	0.707	lm.nb	Cytotoxicity, Interferon Signaling, Lymphoid Compartment	NM_001144925.2:1369
PRKAA2-mRNA	-0.56	0.285	-1.12	-0.000639	0.679	0.461	1	0.0545	0.716	lm.nb	Autophagy, Metabolic Stress, PI3K-Akt	NM_006252.3:4014
CD4-mRNA	0.592	0.302	-0.000407	1.18	1.51	1	2.27	0.055	0.72	lm.nb	Antigen Presentation, Costimulatory Signaling, Immune Cell Adhesion and Migration	NM_000616.4:1524
BATF3-mRNA	0.433	0.222	-0.00248	0.869	1.35	0.998	1.83	0.0562	0.734	lm.nb	Antigen Presentation	NM_018664.2:725
SFRP1-mRNA	0.585	0.3	-0.00383	1.17	1.5	0.997	2.26	0.0564	0.735	lm.nb	Wnt Signaling	NM_003012.3:1320
TNFRSF18-mRNA	0.552	0.284	-0.0042	1.11	1.47	0.997	2.16	0.0566	0.736	lm.nb	NF-kappaB Signaling	NM_148901.1:282
ITGA6-mRNA	0.295	0.152	-0.00258	0.593	1.23	0.998	1.51	0.0569	0.738	lm.nb	Immune Cell Adhesion and Migration, Matrix Remodeling and Metastasis, PI3K-Akt	NM_001316306.1:1982
LAIR1-mRNA	0.538	0.277	-0.00506	1.08	1.45	0.997	2.12	0.057	0.738	lm.nb		NM_001289023.2:864
FPR1-mRNA	0.604	0.313	-0.00848	1.22	1.52	0.994	2.33	0.0581	0.75	lm.nb	Myeloid Compartment	NM_002029.3:625
SERPINH1-mRNA	-0.305	0.158	-0.615	0.00436	0.809	0.653	1	0.0582	0.75	lm.nb	Angiogenesis, Matrix Remodeling and Metastasis	NM_001207014.1:1850
CX3CR1-mRNA	0.875	0.455	-0.0171	1.77	1.83	0.988	3.41	0.0595	0.764	lm.nb	Cytokine and Chemokine Signaling	NM_001171171.1:2625
GIMAP4-mRNA	0.42	0.22	-0.0104	0.851	1.34	0.993	1.8	0.0607	0.778	lm.nb		NM_018326.2:315
TREM1-mRNA	0.667	0.35	-0.0189	1.35	1.59	0.987	2.55	0.0616	0.787	lm.nb	Myeloid Compartment	NM_001242589.2:101
RB1-mRNA	0.272	0.143	-0.00776	0.551	1.21	0.995	1.47	0.0617	0.787	lm.nb	Cell Proliferation, Metabolic Stress	NM_000321.2:2769
NGFR-mRNA	0.703	0.369	-0.0213	1.43	1.63	0.985	2.69	0.0621	0.79	lm.nb	MAPK, PI3K-Akt	NM_002507.3:512
TAP2-mRNA	-0.355	0.187	-0.722	0.0126	0.782	0.606	1.01	0.0634	0.803	lm.nb	Antigen Presentation	NM_018833.2:912
CD79B-mRNA	0.734	0.388	-0.0262	1.49	1.66	0.982	2.82	0.0634	0.803	lm.nb	Lymphoid Compartment	NM_001039933.1:884
MRE11-mRNA	-0.222	0.117	-0.451	0.00815	0.858	0.731	1.01	0.0637	0.805	lm.nb		NM_001330347.1:2169
CSF3R-mRNA	0.653	0.347	-0.0262	1.33	1.57	0.982	2.52	0.0645	0.813	lm.nb	Cytokine and Chemokine Signaling, JAK-STAT Signaling, Myeloid Compartment, PI3K-Akt	NM_000760.3:2066
FADD-mRNA	-0.336	0.179	-0.686	0.0141	0.792	0.621	1.01	0.065	0.817	lm.nb	Apoptosis	NM_003824.3:810
RPL23-mRNA	0.25	0.133	-0.0111	0.512	1.19	0.992	1.43	0.0655	0.822	lm.nb		NM_000978.3:100
MMP7-mRNA	-0.883	0.473	-1.81	0.0443	0.542	0.285	1.03	0.067	0.839	lm.nb	Matrix Remodeling and Metastasis, Wnt Signaling	NM_002423.3:265
SRP54-mRNA	0.155	0.0836	-0.00902	0.319	1.11	0.994	1.25	0.0691	0.863	lm.nb		NM_001146282.1:951
MMP1-mRNA	-0.962	0.52	-1.98	0.0572	0.513	0.253	1.04	0.0694	0.865	lm.nb	Matrix Remodeling and Metastasis, Myeloid Compartment	NM_002421.2:700
TLR8-mRNA	0.662	0.36	-0.044	1.37	1.58	0.97	2.58	0.0712	0.885	lm.nb	Myeloid Compartment	NM_138636.4:2210
HMGB1-mRNA	0.255	0.139	-0.0174	0.527	1.19	0.988	1.44	0.0716	0.888	lm.nb	Apoptosis, Autophagy	NM_002128.5:3400
ITGB3-mRNA	0.538	0.294	-0.0383	1.11	1.45	0.974	2.16	0.0724	0.896	lm.nb	Immune Cell Adhesion and Migration, Matrix Remodeling and Metastasis, PI3K-Akt	NM_000212.2:4485
CXorf36-mRNA	0.46	0.253	-0.0366	0.957	1.38	0.975	1.94	0.0746	0.921	lm.nb		NM_024689.2:131
MSH6-mRNA	-0.228	0.126	-0.474	0.0185	0.854	0.72	1.01	0.0751	0.925	lm.nb	DNA Damage Repair	NM_000179.2:1015
CCL8-mRNA	0.557	0.309	-0.0484	1.16	1.47	0.967	2.24	0.0766	0.939	lm.nb	Cytokine and Chemokine Signaling, Myeloid Compartment	NM_005623.2:1012
NRAS-mRNA	-0.28	0.155	-0.584	0.0244	0.824	0.667	1.02	0.0766	0.939	lm.nb	Autophagy, Cytokine and Chemokine Signaling, MAPK, Metabolic Stress, PI3K-Akt	NM_002524.4:2168
TNFAIP6-mRNA	0.635	0.353	-0.0566	1.33	1.55	0.962	2.51	0.0771	0.943	lm.nb	Angiogenesis, Myeloid Compartment	NM_007115.3:165
CD14-mRNA	0.402	0.223	-0.0362	0.84	1.32	0.975	1.79	0.0774	0.945	lm.nb	Apoptosis, MAPK, Myeloid Compartment	NM_001174105.1:1020
RELA-mRNA	0.137	0.077	-0.0136	0.288	1.1	0.991	1.22	0.0799	0.972	lm.nb	Costimulatory Signaling, Cytokine and Chemokine Signaling, Hypoxia, MAPK, Metabolic Stress, NF-kappaB Signaling, PI3K-Akt	NM_021975.3:1990
CD38-mRNA	0.613	0.345	-0.0635	1.29	1.53	0.957	2.44	0.081	0.984	lm.nb	Lymphoid Compartment	NM_001775.2:280
TWF1-mRNA	-0.171	0.0964	-0.36	0.0178	0.888	0.779	1.01	0.0811	0.984	lm.nb		NM_002822.4:1574
NEIL1-mRNA	0.368	0.208	-0.0392	0.776	1.29	0.973	1.71	0.0817	0.989	lm.nb	DNA Damage Repair	NM_024608.2:1675
OLR1-mRNA	0.624	0.353	-0.0684	1.32	1.54	0.954	2.49	0.0826	0.996	lm.nb	Myeloid Compartment	NM_002543.3:254
CSF1-mRNA	0.371	0.21	-0.0416	0.783	1.29	0.972	1.72	0.0833	1	lm.nb	Cytokine and Chemokine Signaling, MAPK, Myeloid Compartment, PI3K-Akt	NM_000757.5:251
SIRPB2-mRNA	0.512	0.291	-0.0576	1.08	1.43	0.961	2.12	0.0834	1	lm.nb	Myeloid Compartment	NM_001134836.1:600
ITGA1-mRNA	0.311	0.177	-0.0356	0.658	1.24	0.976	1.58	0.0839	1	lm.nb	Immune Cell Adhesion and Migration, Lymphoid Compartment, Matrix Remodeling and Metastasis, PI3K-Akt	NM_181501.1:502
BRD3-mRNA	-0.191	0.109	-0.405	0.023	0.876	0.755	1.02	0.0855	1	lm.nb	Epigenetic Regulation	NM_007371.3:2621
ICAM1-mRNA	0.461	0.266	-0.0604	0.982	1.38	0.959	1.98	0.0884	1	lm.nb	Immune Cell Adhesion and Migration, Interferon Signaling, Matrix Remodeling and Metastasis	NM_000201.2:2253
LAMC2-mRNA	-0.545	0.315	-1.16	0.0732	0.685	0.447	1.05	0.0893	1	lm.nb	Matrix Remodeling and Metastasis, PI3K-Akt	NM_005562.2:1027
TNFRSF9-mRNA	0.562	0.326	-0.0772	1.2	1.48	0.948	2.3	0.0901	1	lm.nb		NM_001561.5:567
TNFSF18-mRNA	0.682	0.396	-0.0954	1.46	1.6	0.936	2.75	0.0909	1	lm.nb	NF-kappaB Signaling	NM_005092.3:350
TNFSF10-mRNA	-0.38	0.222	-0.815	0.0548	0.768	0.568	1.04	0.092	1	lm.nb	Apoptosis, Cytotoxicity	NM_003810.3:155
CD58-mRNA	0.349	0.204	-0.051	0.749	1.27	0.965	1.68	0.0926	1	lm.nb	Immune Cell Adhesion and Migration	NM_001144822.1:42
OAS3-mRNA	-0.358	0.21	-0.769	0.0534	0.78	0.587	1.04	0.0934	1	lm.nb	Cytotoxicity, Interferon Signaling	NM_006187.3:2354
TNF-mRNA	-0.621	0.367	-1.34	0.0987	0.65	0.395	1.07	0.0961	1	lm.nb	Antigen Presentation, MAPK, Metabolic Stress, NF-kappaB Signaling, TGF-beta Signaling	NM_000594.3:1366
NLRC5-mRNA	0.299	0.177	-0.0476	0.645	1.23	0.968	1.56	0.0963	1	lm.nb		NM_032206.4:3668
SLC2A1-mRNA	-0.522	0.311	-1.13	0.0874	0.697	0.457	1.06	0.0986	1	lm.nb	Hypoxia, Metabolic Stress	NM_006516.2:264
PRLR-mRNA	0.76	0.454	-0.129	1.65	1.69	0.914	3.14	0.0992	1	lm.nb	Cytotoxicity, JAK-STAT Signaling, PI3K-Akt	NM_000949.5:990
GNLY-mRNA	0.645	0.386	-0.112	1.4	1.56	0.926	2.64	0.1	1	lm.nb	Cytotoxicity, Lymphoid Compartment	NM_012483.3:540
NF1-mRNA	0.237	0.144	-0.0456	0.519	1.18	0.969	1.43	0.106	1	lm.nb	MAPK	NM_000267.3:1260
FGFR1-mRNA	0.335	0.205	-0.0671	0.737	1.26	0.955	1.67	0.108	1	lm.nb	Angiogenesis, MAPK, Metabolic Stress, PI3K-Akt	NM_001174064.1:1756
COL4A5-mRNA	0.334	0.205	-0.0672	0.735	1.26	0.954	1.66	0.108	1	lm.nb	Matrix Remodeling and Metastasis, PI3K-Akt	NM_000495.4:1714
ISG15-mRNA	-0.455	0.279	-1	0.0924	0.73	0.499	1.07	0.109	1	lm.nb	Cytotoxicity, DNA Damage Repair, Interferon Signaling, Lymphoid Compartment	NM_005101.3:305
WNT5B-mRNA	0.697	0.43	-0.146	1.54	1.62	0.903	2.91	0.111	1	lm.nb	Hedgehog Signaling, Wnt Signaling	NM_030775.2:254
HLA-DOA-mRNA	0.454	0.28	-0.0955	1	1.37	0.936	2	0.111	1	lm.nb	Antigen Presentation, Immune Cell Adhesion and Migration	NM_002119.3:3075
PDZK1IP1-mRNA	-0.628	0.388	-1.39	0.133	0.647	0.382	1.1	0.111	1	lm.nb	Myeloid Compartment	NM_005764.3:229
MAGEA12-mRNA	0.543	0.336	-0.115	1.2	1.46	0.923	2.3	0.111	1	lm.nb		NM_001166386.1:567
WNT2-mRNA	-0.717	0.444	-1.59	0.153	0.608	0.333	1.11	0.112	1	lm.nb	Hedgehog Signaling, Wnt Signaling	NM_003391.2:2014
CXCL6-mRNA	-0.822	0.51	-1.82	0.177	0.566	0.283	1.13	0.112	1	lm.nb	Cytokine and Chemokine Signaling, Myeloid Compartment	NM_002993.3:308
RNLS-mRNA	0.341	0.213	-0.0762	0.759	1.27	0.949	1.69	0.115	1	lm.nb		NM_001031709.2:726
CD274-mRNA	0.592	0.369	-0.132	1.32	1.51	0.912	2.49	0.115	1	lm.nb	Costimulatory Signaling, Immune Cell Adhesion and Migration, Lymphoid Compartment	NM_014143.3:1243
MAGEA4-mRNA	0.276	0.173	-0.0633	0.616	1.21	0.957	1.53	0.116	1	lm.nb		NM_001011548.1:782
NFKB2-mRNA	0.179	0.112	-0.0414	0.399	1.13	0.972	1.32	0.117	1	lm.nb	MAPK, NF-kappaB Signaling	NM_001077494.3:1986
IL11RA-mRNA	0.457	0.287	-0.106	1.02	1.37	0.929	2.03	0.117	1	lm.nb	Cytokine and Chemokine Signaling, Cytotoxicity, JAK-STAT Signaling	NM_147162.1:400
GMIP-mRNA	0.536	0.337	-0.125	1.2	1.45	0.917	2.29	0.117	1	lm.nb		NM_001288998.1:1706
CD163-mRNA	0.38	0.24	-0.0906	0.851	1.3	0.939	1.8	0.119	1	lm.nb		NM_203416.2:1784
TNFRSF25-mRNA	-0.204	0.13	-0.458	0.0499	0.868	0.728	1.04	0.121	1	lm.nb	Costimulatory Signaling, Lymphoid Compartment, NF-kappaB Signaling	NM_148970.1:151
ADAM12-mRNA	-0.449	0.285	-1.01	0.11	0.733	0.497	1.08	0.121	1	lm.nb		NM_003474.5:638
MTOR-mRNA	-0.154	0.0982	-0.346	0.0388	0.899	0.787	1.03	0.123	1	lm.nb	Autophagy, Costimulatory Signaling, Hypoxia, JAK-STAT Signaling, Metabolic Stress, PI3K-Akt	NM_004958.3:3444
MICB-mRNA	-0.534	0.342	-1.2	0.136	0.691	0.434	1.1	0.124	1	lm.nb		NM_005931.3:1387
API5-mRNA	-0.125	0.0801	-0.282	0.032	0.917	0.822	1.02	0.124	1	lm.nb		NM_001142930.1:1552
ARID1A-mRNA	0.12	0.0782	-0.0328	0.274	1.09	0.978	1.21	0.129	1	lm.nb	Epigenetic Regulation	NM_006015.4:1670
IFIT3-mRNA	-0.36	0.236	-0.823	0.103	0.779	0.565	1.07	0.133	1	lm.nb	Cytotoxicity, Interferon Signaling	NM_001031683.3:712
ELOB-mRNA	-0.419	0.277	-0.963	0.125	0.748	0.513	1.09	0.137	1	lm.nb		NM_007108.2:800
NT5E-mRNA	0.404	0.268	-0.122	0.93	1.32	0.919	1.91	0.137	1	lm.nb		NM_002526.3:3526
IFITM1-mRNA	-0.323	0.217	-0.748	0.103	0.8	0.595	1.07	0.143	1	lm.nb	Cytotoxicity, Interferon Signaling, Lymphoid Compartment	NM_003641.3:536
HLA-DQA2-mRNA	0.798	0.538	-0.256	1.85	1.74	0.837	3.61	0.143	1	lm.nb	Antigen Presentation, Costimulatory Signaling, Immune Cell Adhesion and Migration, Interferon Signaling	NM_020056.4:90
CXCL1-mRNA	0.608	0.412	-0.2	1.42	1.52	0.871	2.67	0.146	1	lm.nb	Antigen Presentation, Cytokine and Chemokine Signaling, Myeloid Compartment	NM_001511.3:743
NOD2-mRNA	0.418	0.284	-0.139	0.974	1.34	0.908	1.96	0.147	1	lm.nb		NM_022162.1:4080
TNFRSF1A-mRNA	0.176	0.121	-0.0613	0.412	1.13	0.958	1.33	0.152	1	lm.nb	MAPK, NF-kappaB Signaling	NM_001065.2:515
HIF1A-mRNA	0.183	0.127	-0.0654	0.432	1.14	0.956	1.35	0.154	1	lm.nb	Autophagy, Hypoxia, Metabolic Stress, Notch Signaling	NM_181054.2:930
APOL6-mRNA	0.333	0.231	-0.12	0.786	1.26	0.92	1.72	0.155	1	lm.nb		NM_030641.3:289
ID4-mRNA	0.441	0.307	-0.16	1.04	1.36	0.895	2.06	0.156	1	lm.nb	TGF-beta Signaling	NM_001546.3:2048
PLA1A-mRNA	0.497	0.346	-0.182	1.18	1.41	0.881	2.26	0.157	1	lm.nb	MAPK	NM_015900.2:1250
LAMA1-mRNA	0.654	0.461	-0.249	1.56	1.57	0.841	2.94	0.161	1	lm.nb	Matrix Remodeling and Metastasis, PI3K-Akt	NM_005559.3:9002
C1QA-mRNA	0.331	0.234	-0.127	0.79	1.26	0.915	1.73	0.162	1	lm.nb		NM_015991.3:636
IL18-mRNA	0.378	0.268	-0.146	0.903	1.3	0.904	1.87	0.163	1	lm.nb	Costimulatory Signaling, Cytokine and Chemokine Signaling	NM_001243211.1:392
PARP9-mRNA	-0.264	0.187	-0.631	0.103	0.833	0.646	1.07	0.163	1	lm.nb		NM_001146103.1:1188
TBX21-mRNA	0.503	0.358	-0.198	1.2	1.42	0.872	2.31	0.165	1	lm.nb	Lymphoid Compartment	NM_013351.1:1380
IFIT1-mRNA	-0.353	0.256	-0.853	0.148	0.783	0.553	1.11	0.173	1	lm.nb	Cytotoxicity, Interferon Signaling, Lymphoid Compartment	NM_001270930.1:1675
TWIST1-mRNA	0.489	0.356	-0.208	1.19	1.4	0.866	2.28	0.174	1	lm.nb		NM_000474.3:293
CCNA1-mRNA	-0.641	0.473	-1.57	0.286	0.641	0.337	1.22	0.18	1	lm.nb	Cell Proliferation, DNA Damage Repair, Metabolic Stress	NM_001111045.1:892
NCAM1-mRNA	0.611	0.454	-0.279	1.5	1.53	0.824	2.83	0.184	1	lm.nb	Immune Cell Adhesion and Migration, Interferon Signaling, Matrix Remodeling and Metastasis	NM_000615.6:1134
HERC6-mRNA	-0.32	0.24	-0.791	0.151	0.801	0.578	1.11	0.188	1	lm.nb		NM_001165136.1:883
PIAS4-mRNA	0.128	0.0962	-0.0607	0.316	1.09	0.959	1.25	0.189	1	lm.nb	Cell Proliferation, DNA Damage Repair, JAK-STAT Signaling	NM_015897.2:454
BBC3-mRNA	0.192	0.146	-0.0932	0.477	1.14	0.937	1.39	0.192	1	lm.nb	Apoptosis, Cytotoxicity	NM_014417.4:1310
IRF7-mRNA	-0.283	0.215	-0.704	0.138	0.822	0.614	1.1	0.193	1	lm.nb	Interferon Signaling	NM_004029.2:1705
MGMT-mRNA	-0.163	0.124	-0.406	0.0803	0.893	0.755	1.06	0.195	1	lm.nb	DNA Damage Repair	NM_002412.3:323
LRRC32-mRNA	0.29	0.222	-0.145	0.725	1.22	0.904	1.65	0.197	1	lm.nb		NM_005512.2:3852
PDGFB-mRNA	0.253	0.195	-0.129	0.634	1.19	0.915	1.55	0.199	1	lm.nb	Angiogenesis, MAPK, Matrix Remodeling and Metastasis, PI3K-Akt	NM_002608.2:1941
TNFRSF11A-mRNA	0.364	0.282	-0.189	0.918	1.29	0.877	1.89	0.202	1	lm.nb	NF-kappaB Signaling	NM_001270949.1:1940
RPTOR-mRNA	-0.155	0.121	-0.391	0.0821	0.898	0.762	1.06	0.206	1	lm.nb	Autophagy, Metabolic Stress, PI3K-Akt	NM_001163034.1:3139
RIPK3-mRNA	0.301	0.236	-0.162	0.764	1.23	0.894	1.7	0.207	1	lm.nb	Apoptosis	NM_006871.3:1072
MAP3K12-mRNA	0.248	0.195	-0.134	0.63	1.19	0.911	1.55	0.208	1	lm.nb	Epigenetic Regulation, MAPK	NM_006301.3:2680
GOT2-mRNA	-0.119	0.0931	-0.301	0.064	0.921	0.812	1.05	0.208	1	lm.nb	Metabolic Stress	NM_002080.3:674
PVR-mRNA	-0.227	0.179	-0.577	0.124	0.855	0.67	1.09	0.21	1	lm.nb	Immune Cell Adhesion and Migration, Lymphoid Compartment	NM_001135768.2:448
SPIB-mRNA	0.424	0.338	-0.239	1.09	1.34	0.847	2.12	0.215	1	lm.nb		NM_003121.3:1029
IL11-mRNA	0.328	0.263	-0.187	0.842	1.26	0.878	1.79	0.217	1	lm.nb	Cytokine and Chemokine Signaling, JAK-STAT Signaling, Lymphoid Compartment	NM_000641.3:1723
OAS2-mRNA	-0.321	0.258	-0.826	0.184	0.8	0.564	1.14	0.218	1	lm.nb	Cytotoxicity, Interferon Signaling	NM_016817.2:380
MLH1-mRNA	0.106	0.0853	-0.0613	0.273	1.08	0.958	1.21	0.22	1	lm.nb	Cell Proliferation, DNA Damage Repair	NM_000249.2:1605
TAP1-mRNA	-0.298	0.241	-0.77	0.173	0.813	0.587	1.13	0.22	1	lm.nb	Antigen Presentation	NM_000593.5:1000
FCN1-mRNA	0.432	0.349	-0.252	1.12	1.35	0.84	2.17	0.22	1	lm.nb	Myeloid Compartment	NM_002003.4:969
CTAG1B-mRNA	-0.652	0.538	-1.71	0.403	0.636	0.306	1.32	0.231	1	loglinear		NM_001327.2:285
PSMB8-mRNA	-0.189	0.157	-0.495	0.118	0.877	0.709	1.09	0.233	1	lm.nb	Antigen Presentation, Apoptosis, Cell Proliferation, Costimulatory Signaling, Hedgehog Signaling, Interferon Signaling, NF-kappaB Signaling	NM_004159.4:1080
TYMP-mRNA	0.281	0.233	-0.176	0.738	1.21	0.885	1.67	0.233	1	lm.nb	Angiogenesis	NM_001113755.2:645
HEY1-mRNA	0.42	0.351	-0.268	1.11	1.34	0.831	2.16	0.236	1	lm.nb	Angiogenesis, Notch Signaling	NM_001040708.1:1859
TP53-mRNA	-0.218	0.183	-0.577	0.14	0.86	0.67	1.1	0.237	1	lm.nb	Apoptosis, Cell Proliferation, DNA Damage Repair, MAPK, Metabolic Stress, Notch Signaling, PI3K-Akt, Wnt Signaling	NM_000546.2:1330
APLNR-mRNA	0.468	0.394	-0.305	1.24	1.38	0.809	2.36	0.24	1	lm.nb		NM_005161.4:629
ALDOC-mRNA	0.282	0.238	-0.185	0.75	1.22	0.88	1.68	0.241	1	lm.nb		NM_005165.2:335
VCAM1-mRNA	0.304	0.258	-0.201	0.809	1.23	0.87	1.75	0.243	1	lm.nb	Immune Cell Adhesion and Migration, Interferon Signaling, Matrix Remodeling and Metastasis	NM_001078.3:2535
CXCL16-mRNA	0.254	0.216	-0.169	0.677	1.19	0.889	1.6	0.244	1	lm.nb	Cytokine and Chemokine Signaling, Lymphoid Compartment	NM_001100812.1:743
RSAD2-mRNA	-0.3	0.257	-0.804	0.203	0.812	0.573	1.15	0.247	1	lm.nb	Interferon Signaling	NM_080657.4:1057
C1QB-mRNA	0.291	0.249	-0.197	0.778	1.22	0.872	1.71	0.247	1	lm.nb		NM_000491.3:816
COMP-mRNA	-0.577	0.494	-1.54	0.392	0.671	0.343	1.31	0.248	1	lm.nb	Matrix Remodeling and Metastasis, PI3K-Akt	NM_000095.2:1271
FGF13-mRNA	0.469	0.403	-0.321	1.26	1.38	0.8	2.39	0.249	1	lm.nb	MAPK, PI3K-Akt	NM_001139498.1:975
DTX4-mRNA	-0.38	0.327	-1.02	0.261	0.769	0.493	1.2	0.25	1	lm.nb	Notch Signaling	NM_015177.1:4820
CXCL10-mRNA	-0.366	0.317	-0.988	0.256	0.776	0.504	1.19	0.253	1	lm.nb	Cytokine and Chemokine Signaling, Lymphoid Compartment	NM_001565.3:122
CD80-mRNA	0.387	0.336	-0.271	1.05	1.31	0.829	2.07	0.254	1	lm.nb	Costimulatory Signaling, Immune Cell Adhesion and Migration, Lymphoid Compartment	NM_005191.3:674
SLC11A1-mRNA	0.414	0.36	-0.292	1.12	1.33	0.817	2.17	0.256	1	lm.nb	Myeloid Compartment	NM_000578.3:1679
BRD4-mRNA	-0.088	0.0768	-0.239	0.0625	0.941	0.848	1.04	0.256	1	lm.nb	Epigenetic Regulation	NM_001330384.1:2083
SOX11-mRNA	-0.563	0.493	-1.53	0.404	0.677	0.346	1.32	0.259	1	lm.nb	Wnt Signaling	NM_003108.3:4548
NCR1-mRNA	0.356	0.312	-0.256	0.968	1.28	0.837	1.96	0.259	1	lm.nb		NM_001145457.2:409
PARP4-mRNA	0.112	0.0988	-0.0812	0.306	1.08	0.945	1.24	0.26	1	lm.nb	DNA Damage Repair	NM_006437.3:1399
PVRIG-mRNA	0.261	0.229	-0.189	0.71	1.2	0.877	1.64	0.26	1	lm.nb	Costimulatory Signaling	NM_024070.3:1390
NECTIN1-mRNA	-0.212	0.187	-0.578	0.154	0.863	0.67	1.11	0.26	1	lm.nb	Immune Cell Adhesion and Migration	NM_002855.4:357
EIF2AK2-mRNA	-0.188	0.166	-0.513	0.137	0.878	0.701	1.1	0.262	1	lm.nb	Interferon Signaling	NM_001135652.2:516
CCND3-mRNA	0.136	0.12	-0.0997	0.372	1.1	0.933	1.29	0.263	1	lm.nb	Cell Proliferation, JAK-STAT Signaling, PI3K-Akt, Wnt Signaling	NM_001136017.2:760
TNFRSF8-mRNA	-0.413	0.367	-1.13	0.307	0.751	0.456	1.24	0.265	1	lm.nb		NM_001243.3:549
GZMB-mRNA	-0.476	0.429	-1.32	0.365	0.719	0.401	1.29	0.272	1	lm.nb	Apoptosis, Cytotoxicity, Lymphoid Compartment, Notch Signaling	NM_004131.4:621
NBN-mRNA	-0.152	0.137	-0.42	0.117	0.9	0.747	1.08	0.272	1	lm.nb	Cell Proliferation, DNA Damage Repair, Metabolic Stress	NM_002485.4:1046
TGFB3-mRNA	0.315	0.285	-0.245	0.874	1.24	0.844	1.83	0.275	1	lm.nb	MAPK, Matrix Remodeling and Metastasis, TGF-beta Signaling	NM_001329938.1:262
CCND1-mRNA	0.312	0.284	-0.245	0.87	1.24	0.844	1.83	0.276	1	lm.nb	Cell Proliferation, Epigenetic Regulation, JAK-STAT Signaling, Notch Signaling, PI3K-Akt, Wnt Signaling	NM_053056.2:857
PALMD-mRNA	0.246	0.23	-0.204	0.697	1.19	0.868	1.62	0.288	1	lm.nb		NM_017734.4:224
MAML2-mRNA	0.159	0.149	-0.134	0.452	1.12	0.911	1.37	0.292	1	lm.nb	Notch Signaling	NM_032427.1:4125
LGALS9-mRNA	0.191	0.181	-0.164	0.546	1.14	0.893	1.46	0.295	1	lm.nb		NM_002308.3:1206
RORC-mRNA	-0.501	0.475	-1.43	0.43	0.707	0.371	1.35	0.296	1	lm.nb		NM_001001523.1:2839
CD40-mRNA	0.175	0.166	-0.151	0.501	1.13	0.901	1.42	0.297	1	lm.nb	Costimulatory Signaling, Immune Cell Adhesion and Migration, Lymphoid Compartment, NF-kappaB Signaling	NM_001250.5:166
DDB2-mRNA	0.181	0.172	-0.157	0.519	1.13	0.897	1.43	0.298	1	lm.nb	DNA Damage Repair	NM_000107.2:1556
RIPK1-mRNA	0.0999	0.0955	-0.0874	0.287	1.07	0.941	1.22	0.3	1	lm.nb	Apoptosis	NM_003804.3:1304
OTOA-mRNA	0.349	0.335	-0.307	1.01	1.27	0.809	2.01	0.301	1	lm.nb		NM_001161683.1:1693
PFKM-mRNA	0.144	0.142	-0.134	0.422	1.11	0.912	1.34	0.313	1	lm.nb	Metabolic Stress	NM_000289.5:2672
MYD88-mRNA	0.12	0.119	-0.113	0.352	1.09	0.924	1.28	0.318	1	lm.nb		NM_002468.3:2145
RICTOR-mRNA	0.102	0.102	-0.0977	0.301	1.07	0.934	1.23	0.322	1	lm.nb	Costimulatory Signaling, Metabolic Stress	NM_001285439.1:117
MXI1-mRNA	0.281	0.286	-0.28	0.842	1.21	0.823	1.79	0.331	1	lm.nb		NM_001008541.1:2037
FCGR3A/B-mRNA	-0.221	0.227	-0.666	0.224	0.858	0.63	1.17	0.334	1	lm.nb		NM_000570.4:255
CDK6-mRNA	0.182	0.19	-0.189	0.554	1.13	0.877	1.47	0.34	1	lm.nb	Cell Proliferation, Metabolic Stress, PI3K-Akt	NM_001145306.1:1373
TNFSF13-mRNA	0.212	0.221	-0.221	0.645	1.16	0.858	1.56	0.341	1	lm.nb	NF-kappaB Signaling	NM_003808.3:810
OASL-mRNA	-0.294	0.31	-0.902	0.315	0.816	0.535	1.24	0.348	1	lm.nb	Interferon Signaling	NM_003733.2:1570
PROM1-mRNA	0.419	0.448	-0.46	1.3	1.34	0.727	2.46	0.354	1	lm.nb		NM_001145847.1:596
PTPN11-mRNA	-0.112	0.121	-0.349	0.125	0.925	0.785	1.09	0.357	1	lm.nb	Costimulatory Signaling, Immune Cell Adhesion and Migration, Interferon Signaling, JAK-STAT Signaling, MAPK	NM_001330437.1:228
TGFB2-mRNA	0.295	0.32	-0.332	0.922	1.23	0.795	1.9	0.36	1	lm.nb	MAPK, Matrix Remodeling and Metastasis, TGF-beta Signaling	NM_001135599.3:1972
IRF1-mRNA	0.157	0.171	-0.177	0.492	1.12	0.884	1.41	0.361	1	lm.nb	Cytotoxicity, Interferon Signaling	NM_002198.2:557
IL21R-mRNA	0.319	0.348	-0.364	1	1.25	0.777	2	0.364	1	lm.nb	Cytokine and Chemokine Signaling, JAK-STAT Signaling	NM_021798.3:744
TRIM21-mRNA	0.145	0.159	-0.168	0.458	1.11	0.89	1.37	0.367	1	lm.nb	Antigen Presentation, Interferon Signaling	NM_003141.3:1190
LILRA3-mRNA	0.299	0.329	-0.346	0.945	1.23	0.787	1.92	0.367	1	lm.nb		NM_001172654.2:890
IRF4-mRNA	0.362	0.401	-0.425	1.15	1.29	0.745	2.22	0.371	1	lm.nb	Cytotoxicity, Interferon Signaling, Lymphoid Compartment	NM_002460.1:325
WNT10A-mRNA	-0.36	0.403	-1.15	0.43	0.779	0.45	1.35	0.376	1	lm.nb	Hedgehog Signaling, Wnt Signaling	NM_025216.2:1781
FCGR1A-mRNA	0.236	0.265	-0.284	0.755	1.18	0.822	1.69	0.377	1	lm.nb	Antigen Presentation, Interferon Signaling, Myeloid Compartment	NM_000566.3:561
FLT1-mRNA	0.158	0.178	-0.192	0.507	1.12	0.875	1.42	0.38	1	lm.nb	Angiogenesis, Hypoxia, MAPK, PI3K-Akt	NM_002019.4:530
CD7-mRNA	0.283	0.327	-0.358	0.924	1.22	0.78	1.9	0.39	1	lm.nb	Lymphoid Compartment	NM_006137.6:440
UBA7-mRNA	0.129	0.15	-0.164	0.422	1.09	0.892	1.34	0.392	1	lm.nb	Antigen Presentation, DNA Damage Repair, Interferon Signaling	NM_003335.2:580
EIF5AL1-mRNA	0.0962	0.112	-0.124	0.316	1.07	0.918	1.24	0.395	1	loglinear		NM_001099692.1:2210
OAS1-mRNA	-0.194	0.227	-0.638	0.25	0.874	0.643	1.19	0.396	1	lm.nb	Cytotoxicity, Interferon Signaling	NM_001032409.1:805
PSMB10-mRNA	0.15	0.177	-0.196	0.497	1.11	0.873	1.41	0.399	1	lm.nb	Antigen Presentation, Apoptosis, Cell Proliferation, Costimulatory Signaling, Hedgehog Signaling, NF-kappaB Signaling	NM_002801.3:249
PF4-mRNA	0.283	0.335	-0.373	0.939	1.22	0.772	1.92	0.401	1	lm.nb	Cytokine and Chemokine Signaling	NM_002619.3:55
TAPBP-mRNA	-0.117	0.14	-0.392	0.157	0.922	0.762	1.12	0.405	1	lm.nb	Antigen Presentation	NM_003190.4:1082
COL17A1-mRNA	-0.302	0.363	-1.01	0.409	0.811	0.495	1.33	0.409	1	lm.nb	Matrix Remodeling and Metastasis, Myeloid Compartment	NM_000494.3:3330
FLNB-mRNA	-0.119	0.144	-0.401	0.163	0.921	0.758	1.12	0.412	1	lm.nb	Interferon Signaling, MAPK	NM_001164319.1:8980
MAGEA1-mRNA	-0.342	0.416	-1.16	0.474	0.789	0.448	1.39	0.414	1	lm.nb		NM_004988.4:344
BNIP3-mRNA	-0.111	0.135	-0.376	0.154	0.926	0.771	1.11	0.414	1	lm.nb	Autophagy, Epigenetic Regulation	NM_004052.3:116
XCL1/2-mRNA	0.36	0.439	-0.501	1.22	1.28	0.707	2.33	0.416	1	lm.nb	DNA Damage Repair	NM_002995.2:266
PLA2G2A-mRNA	0.614	0.755	-0.865	2.09	1.53	0.549	4.27	0.419	1	loglinear	MAPK	NM_000300.2:715
SYK-mRNA	-0.14	0.174	-0.481	0.201	0.907	0.716	1.15	0.423	1	lm.nb	PI3K-Akt	NM_003177.5:808
EPM2AIP1-mRNA	-0.0893	0.112	-0.308	0.13	0.94	0.808	1.09	0.428	1	lm.nb		NM_014805.3:1322
DLL4-mRNA	0.207	0.26	-0.303	0.716	1.15	0.811	1.64	0.43	1	lm.nb	Angiogenesis, Myeloid Compartment, Notch Signaling	NM_019074.2:893
IFITM2-mRNA	0.126	0.16	-0.188	0.44	1.09	0.878	1.36	0.435	1	lm.nb	Cytotoxicity, Interferon Signaling	NM_006435.2:390
CXCL9-mRNA	0.289	0.369	-0.436	1.01	1.22	0.739	2.02	0.438	1	lm.nb	Cytokine and Chemokine Signaling, Lymphoid Compartment	NM_002416.2:2012
MAGEA3/A6-mRNA	0.41	0.525	-0.619	1.44	1.33	0.651	2.71	0.438	1	lm.nb		NM_005362.3:866
PGPEP1-mRNA	0.159	0.204	-0.242	0.56	1.12	0.846	1.47	0.44	1	lm.nb	Angiogenesis	NM_001300927.1:6607
TNFRSF4-mRNA	0.12	0.156	-0.186	0.426	1.09	0.879	1.34	0.445	1	loglinear	NF-kappaB Signaling	NM_003327.3:981
GBP4-mRNA	0.168	0.219	-0.261	0.597	1.12	0.835	1.51	0.446	1	lm.nb	Interferon Signaling	NM_052941.4:1761
IFIT2-mRNA	-0.217	0.284	-0.775	0.341	0.86	0.585	1.27	0.449	1	lm.nb	Cytotoxicity, Interferon Signaling	NM_001547.4:1995
CASP3-mRNA	0.101	0.134	-0.162	0.365	1.07	0.894	1.29	0.454	1	lm.nb	Apoptosis, MAPK, Matrix Remodeling and Metastasis	NM_032991.2:1002
COL5A1-mRNA	-0.207	0.277	-0.75	0.336	0.866	0.595	1.26	0.457	1	lm.nb	Matrix Remodeling and Metastasis	NM_000093.4:1133
C2-mRNA	0.134	0.18	-0.218	0.487	1.1	0.86	1.4	0.458	1	lm.nb		NM_000063.5:730
CTNNB1-mRNA	0.0717	0.0976	-0.12	0.263	1.05	0.92	1.2	0.466	1	lm.nb	Apoptosis, Immune Cell Adhesion and Migration, Wnt Signaling	NM_001098209.1:1938
CNTFR-mRNA	0.351	0.482	-0.593	1.3	1.28	0.663	2.46	0.469	1	lm.nb	Cytotoxicity, JAK-STAT Signaling	NM_147164.2:1151
HLA-B-mRNA	0.144	0.199	-0.246	0.533	1.1	0.843	1.45	0.473	1	lm.nb	Antigen Presentation, Immune Cell Adhesion and Migration, Interferon Signaling	NM_005514.6:1247
IFI6-mRNA	-0.222	0.315	-0.84	0.396	0.858	0.559	1.32	0.485	1	lm.nb	Cytotoxicity, Interferon Signaling	NM_002038.3:410
IFNAR1-mRNA	0.0905	0.13	-0.163	0.344	1.06	0.893	1.27	0.488	1	lm.nb	Interferon Signaling, JAK-STAT Signaling, PI3K-Akt	NM_000629.2:461
PMS2-mRNA	-0.0911	0.132	-0.349	0.167	0.939	0.785	1.12	0.492	1	lm.nb	DNA Damage Repair	NM_000535.6:894
OLFML2B-mRNA	0.17	0.246	-0.313	0.653	1.13	0.805	1.57	0.492	1	lm.nb		NM_015441.1:2920
P4HA2-mRNA	-0.172	0.251	-0.664	0.32	0.887	0.631	1.25	0.495	1	lm.nb		NM_001017973.1:1748
CSF3-mRNA	0.106	0.154	-0.197	0.409	1.08	0.872	1.33	0.496	1	loglinear	Cytokine and Chemokine Signaling, JAK-STAT Signaling, PI3K-Akt	NM_000759.3:851
IFIH1-mRNA	-0.139	0.204	-0.54	0.261	0.908	0.688	1.2	0.497	1	lm.nb	Cytotoxicity, Interferon Signaling	NM_022168.3:3250
IKBKG-mRNA	0.0895	0.131	-0.168	0.347	1.06	0.89	1.27	0.498	1	lm.nb	Costimulatory Signaling, Cytokine and Chemokine Signaling, MAPK, NF-kappaB Signaling, PI3K-Akt	NM_001099856.4:1719
KIR3DL1-mRNA	0.242	0.357	-0.458	0.942	1.18	0.728	1.92	0.501	1	lm.nb	Antigen Presentation, Cytotoxicity, Lymphoid Compartment	NM_001322168.1:466
COL11A1-mRNA	-0.306	0.457	-1.2	0.59	0.809	0.435	1.5	0.506	1	lm.nb	Matrix Remodeling and Metastasis, Myeloid Compartment	NM_001854.3:5744
IHH-mRNA	-0.223	0.336	-0.881	0.435	0.857	0.543	1.35	0.508	1	lm.nb	Hedgehog Signaling	NM_002181.2:1693
WNT11-mRNA	-0.273	0.416	-1.09	0.542	0.827	0.47	1.46	0.514	1	lm.nb	Hedgehog Signaling, Wnt Signaling	XM_011545241.2:1015
BAD-mRNA	0.0631	0.0964	-0.126	0.252	1.04	0.916	1.19	0.515	1	lm.nb	Apoptosis, Autophagy, MAPK, PI3K-Akt	NM_004322.3:963
SLC16A1-mRNA	-0.143	0.22	-0.574	0.287	0.905	0.672	1.22	0.516	1	lm.nb	Metabolic Stress	NM_003051.3:635
MAP3K7-mRNA	-0.0451	0.0693	-0.181	0.0906	0.969	0.882	1.06	0.517	1	lm.nb	Autophagy, Costimulatory Signaling, MAPK, Wnt Signaling	NM_003188.3:1178
BCL6B-mRNA	0.166	0.269	-0.361	0.693	1.12	0.779	1.62	0.539	1	lm.nb	Apoptosis	NM_181844.3:608
RIPK2-mRNA	-0.105	0.172	-0.441	0.232	0.93	0.736	1.17	0.544	1	lm.nb	Costimulatory Signaling	NM_003821.5:1306
GBP1-mRNA	-0.134	0.224	-0.573	0.304	0.911	0.672	1.23	0.551	1	lm.nb	Interferon Signaling	NM_002053.2:1838
HDAC11-mRNA	-0.213	0.356	-0.91	0.484	0.863	0.532	1.4	0.551	1	lm.nb	Epigenetic Regulation, Notch Signaling	NM_001330636.1:865
RPL7A-mRNA	0.0711	0.12	-0.165	0.307	1.05	0.892	1.24	0.557	1	lm.nb	Angiogenesis	NM_000972.2:657
LTB-mRNA	-0.201	0.34	-0.867	0.466	0.87	0.548	1.38	0.558	1	lm.nb	NF-kappaB Signaling	NM_002341.1:330
CD276-mRNA	0.0731	0.124	-0.17	0.316	1.05	0.889	1.24	0.558	1	lm.nb	Immune Cell Adhesion and Migration	NM_001024736.1:2119
HLA-C-mRNA	0.118	0.202	-0.277	0.514	1.09	0.825	1.43	0.56	1	lm.nb	Antigen Presentation, Immune Cell Adhesion and Migration, Interferon Signaling	NM_002117.4:898
FOXP3-mRNA	0.214	0.365	-0.502	0.93	1.16	0.706	1.91	0.56	1	lm.nb		NM_014009.3:1230
NOTCH1-mRNA	-0.102	0.175	-0.445	0.241	0.932	0.735	1.18	0.561	1	lm.nb	Notch Signaling	NM_017617.3:2999
HLA-DQA1-mRNA	0.661	1.15	-1.59	2.91	1.58	0.332	7.54	0.568	1	loglinear	Antigen Presentation, Costimulatory Signaling, Immune Cell Adhesion and Migration, Interferon Signaling	NM_002122.3:258
KRAS-mRNA	0.109	0.19	-0.264	0.482	1.08	0.833	1.4	0.568	1	lm.nb	Autophagy, Cytokine and Chemokine Signaling, MAPK, Metabolic Stress, PI3K-Akt	NM_004985.3:1790
BBS1-mRNA	0.0784	0.137	-0.19	0.347	1.06	0.876	1.27	0.569	1	lm.nb		NM_024649.4:82
PRKX-mRNA	-0.162	0.284	-0.719	0.394	0.894	0.607	1.31	0.57	1	lm.nb	Hedgehog Signaling	NM_005044.4:462
TWIST2-mRNA	0.173	0.308	-0.43	0.776	1.13	0.742	1.71	0.576	1	lm.nb		NM_001271893.3:617
ANGPTL4-mRNA	0.198	0.358	-0.503	0.899	1.15	0.705	1.86	0.583	1	lm.nb	Angiogenesis	NM_001039667.2:1088
CASP8-mRNA	0.0784	0.142	-0.201	0.357	1.06	0.87	1.28	0.584	1	lm.nb	Apoptosis	NM_001228.4:762
MICA-mRNA	0.0833	0.152	-0.214	0.381	1.06	0.862	1.3	0.585	1	lm.nb		NM_000247.1:550
ROBO4-mRNA	0.197	0.363	-0.513	0.908	1.15	0.701	1.88	0.588	1	lm.nb		NM_019055.5:3080
SMAP1-mRNA	-0.0619	0.115	-0.287	0.163	0.958	0.82	1.12	0.591	1	lm.nb		NM_001044305.2:823
IL2-mRNA	0.205	0.382	-0.543	0.953	1.15	0.686	1.94	0.593	1	lm.nb	Costimulatory Signaling, Cytokine and Chemokine Signaling, JAK-STAT Signaling, PI3K-Akt	NM_000586.2:300
COL11A2-mRNA	0.192	0.371	-0.535	0.918	1.14	0.69	1.89	0.607	1	lm.nb	Matrix Remodeling and Metastasis	NM_001163771.1:516
NFKBIE-mRNA	-0.123	0.239	-0.591	0.345	0.918	0.664	1.27	0.608	1	lm.nb	NF-kappaB Signaling	NM_004556.2:876
IRF3-mRNA	0.0552	0.109	-0.158	0.269	1.04	0.896	1.2	0.614	1	lm.nb	Interferon Signaling	NM_001197122.1:607
C5-mRNA	0.161	0.317	-0.461	0.782	1.12	0.726	1.72	0.615	1	lm.nb		NM_001317163.1:2212
PSMB9-mRNA	-0.12	0.242	-0.595	0.355	0.92	0.662	1.28	0.623	1	lm.nb	Antigen Presentation, Apoptosis, Cell Proliferation, Costimulatory Signaling, Hedgehog Signaling, NF-kappaB Signaling	NM_002800.4:394
PIK3CA-mRNA	0.0509	0.104	-0.152	0.254	1.04	0.9	1.19	0.625	1	lm.nb	Autophagy, Costimulatory Signaling, Cytokine and Chemokine Signaling, Hypoxia, Immune Cell Adhesion and Migration, JAK-STAT Signaling, MAPK, Metabolic Stress, PI3K-Akt	NM_006218.2:3296
IFI16-mRNA	0.0932	0.198	-0.295	0.481	1.07	0.815	1.4	0.639	1	lm.nb	Cytotoxicity, Interferon Signaling	NM_001206567.1:2351
JAK3-mRNA	0.0958	0.203	-0.303	0.494	1.07	0.811	1.41	0.639	1	lm.nb	Cytokine and Chemokine Signaling, Cytotoxicity, JAK-STAT Signaling, PI3K-Akt	NM_000215.2:1715
IL2RA-mRNA	0.181	0.389	-0.58	0.943	1.13	0.669	1.92	0.643	1	lm.nb	Costimulatory Signaling, Cytokine and Chemokine Signaling, JAK-STAT Signaling, PI3K-Akt	NM_000417.2:1222
CXCL13-mRNA	0.202	0.44	-0.66	1.06	1.15	0.633	2.09	0.648	1	lm.nb	Cytokine and Chemokine Signaling, Lymphoid Compartment	NM_006419.2:209
CD70-mRNA	-0.187	0.419	-1.01	0.633	0.878	0.497	1.55	0.656	1	lm.nb	Costimulatory Signaling, Lymphoid Compartment, NF-kappaB Signaling	NM_001252.3:420
PTCD2-mRNA	-0.0555	0.125	-0.3	0.189	0.962	0.812	1.14	0.659	1	lm.nb		NM_001284403.1:326
HLA-DQB1-mRNA	0.45	1.01	-1.54	2.44	1.37	0.344	5.42	0.659	1	loglinear	Antigen Presentation, Costimulatory Signaling, Immune Cell Adhesion and Migration, Interferon Signaling	NM_002123.3:384
BCL2L1-mRNA	0.0681	0.154	-0.233	0.37	1.05	0.851	1.29	0.66	1	lm.nb	Apoptosis, Autophagy, JAK-STAT Signaling, MAPK, PI3K-Akt	NM_001191.3:1421
SPP1-mRNA	-0.133	0.303	-0.726	0.46	0.912	0.605	1.38	0.661	1	lm.nb	Costimulatory Signaling, Matrix Remodeling and Metastasis, PI3K-Akt	NM_000582.2:760
KIR2DL3-mRNA	0.134	0.317	-0.486	0.755	1.1	0.714	1.69	0.673	1	lm.nb	Antigen Presentation, Cytotoxicity, Lymphoid Compartment	NM_015868.2:145
ULBP2-mRNA	-0.134	0.321	-0.764	0.495	0.911	0.589	1.41	0.677	1	lm.nb	Antigen Presentation	NM_025217.2:905
CXCL11-mRNA	-0.175	0.428	-1.01	0.664	0.886	0.495	1.58	0.684	1	lm.nb	Cytokine and Chemokine Signaling, Lymphoid Compartment	NM_005409.4:333
IL15-mRNA	0.116	0.285	-0.442	0.674	1.08	0.736	1.6	0.685	1	lm.nb	Costimulatory Signaling, Cytokine and Chemokine Signaling, JAK-STAT Signaling	NM_000585.4:715
IDO1-mRNA	-0.155	0.383	-0.905	0.595	0.898	0.534	1.51	0.687	1	lm.nb	Lymphoid Compartment	NM_002164.5:52
TNFSF13B-mRNA	0.0859	0.216	-0.337	0.509	1.06	0.792	1.42	0.692	1	lm.nb	NF-kappaB Signaling	NM_001145645.2:142
CCL7-mRNA	0.182	0.465	-0.729	1.09	1.13	0.603	2.13	0.696	1	lm.nb	Cytokine and Chemokine Signaling	NM_006273.3:588
CD209-mRNA	0.111	0.296	-0.47	0.692	1.08	0.722	1.62	0.71	1	lm.nb		NM_021155.2:1532
RAD51C-mRNA	-0.127	0.346	-0.805	0.551	0.916	0.572	1.47	0.715	1	lm.nb	Cell Proliferation, DNA Damage Repair	NM_058216.2:15
TNFRSF11B-mRNA	0.122	0.334	-0.532	0.776	1.09	0.692	1.71	0.715	1	lm.nb	NF-kappaB Signaling	NM_002546.3:572
IL22RA1-mRNA	-0.109	0.306	-0.709	0.491	0.927	0.612	1.41	0.722	1	lm.nb	Cytokine and Chemokine Signaling, Cytotoxicity, JAK-STAT Signaling	NM_021258.2:2524
ITPK1-mRNA	0.0299	0.0847	-0.136	0.196	1.02	0.91	1.15	0.725	1	lm.nb	Angiogenesis	NM_001142593.2:958
INHBA-mRNA	0.113	0.323	-0.52	0.746	1.08	0.698	1.68	0.727	1	lm.nb	TGF-beta Signaling	NM_002192.2:1914
VCAN-mRNA	-0.0845	0.249	-0.573	0.404	0.943	0.672	1.32	0.736	1	lm.nb	Angiogenesis, Immune Cell Adhesion and Migration, Matrix Remodeling and Metastasis	NM_001126336.2:394
CXCL14-mRNA	-0.137	0.407	-0.934	0.661	0.91	0.523	1.58	0.738	1	lm.nb	Cytokine and Chemokine Signaling	NM_004887.4:990
CCL20-mRNA	-0.21	0.629	-1.44	1.02	0.865	0.368	2.03	0.74	1	loglinear	Cytokine and Chemokine Signaling, Myeloid Compartment	NM_001130046.1:295
LOXL2-mRNA	0.0733	0.225	-0.368	0.515	1.05	0.775	1.43	0.746	1	lm.nb	Matrix Remodeling and Metastasis	NM_002318.2:40
RAD50-mRNA	0.0352	0.11	-0.18	0.25	1.02	0.883	1.19	0.749	1	lm.nb	Cell Proliferation, DNA Damage Repair, Metabolic Stress	NM_005732.3:1357
FZD9-mRNA	0.104	0.329	-0.541	0.75	1.07	0.687	1.68	0.753	1	lm.nb	Wnt Signaling	NM_003508.2:1446
HLA-DRB5-mRNA	0.378	1.22	-2.02	2.77	1.3	0.247	6.83	0.758	1	loglinear	Antigen Presentation, Costimulatory Signaling, Immune Cell Adhesion and Migration, Interferon Signaling	NM_002125.3:135
PDGFA-mRNA	0.0514	0.167	-0.276	0.379	1.04	0.826	1.3	0.76	1	lm.nb	MAPK, Matrix Remodeling and Metastasis, PI3K-Akt	NM_033023.4:2390
PDK1-mRNA	-0.0504	0.165	-0.374	0.274	0.966	0.771	1.21	0.762	1	lm.nb	Hypoxia, Metabolic Stress	NM_002610.3:401
SERPINA1-mRNA	0.099	0.342	-0.572	0.77	1.07	0.673	1.71	0.773	1	lm.nb	Myeloid Compartment	NM_001127702.1:963
LAMB3-mRNA	-0.0994	0.346	-0.778	0.579	0.933	0.583	1.49	0.775	1	lm.nb	Matrix Remodeling and Metastasis, Myeloid Compartment, PI3K-Akt	NM_000228.2:3350
TMEM173-mRNA	0.044	0.154	-0.258	0.346	1.03	0.836	1.27	0.777	1	lm.nb		NM_198282.1:725
STC1-mRNA	0.125	0.441	-0.739	0.99	1.09	0.599	1.99	0.777	1	lm.nb	Angiogenesis	NM_003155.2:2172
IL24-mRNA	0.0302	0.107	-0.179	0.239	1.02	0.884	1.18	0.778	1	loglinear	Cytokine and Chemokine Signaling, JAK-STAT Signaling	NM_001185158.1:380
IRF9-mRNA	0.0386	0.137	-0.231	0.308	1.03	0.852	1.24	0.78	1	lm.nb	Cytotoxicity, Interferon Signaling, JAK-STAT Signaling, Lymphoid Compartment	NM_006084.4:723
HLA-A-mRNA	0.0775	0.277	-0.466	0.621	1.06	0.724	1.54	0.781	1	lm.nb	Antigen Presentation, Immune Cell Adhesion and Migration, Interferon Signaling	NM_002116.7:298
AXIN1-mRNA	-0.0282	0.101	-0.227	0.17	0.981	0.855	1.13	0.782	1	lm.nb	Wnt Signaling	NM_181050.1:2742
MET-mRNA	-0.0826	0.302	-0.675	0.51	0.944	0.626	1.42	0.786	1	lm.nb	MAPK, Metabolic Stress, PI3K-Akt	NM_000245.2:1488
CHUK-mRNA	0.0268	0.1	-0.169	0.223	1.02	0.889	1.17	0.789	1	lm.nb	Costimulatory Signaling, Cytokine and Chemokine Signaling, MAPK, NF-kappaB Signaling, PI3K-Akt	NM_001278.4:3263
TPM1-mRNA	-0.0507	0.195	-0.432	0.331	0.965	0.741	1.26	0.795	1	lm.nb	Angiogenesis	NM_000366.5:830
HK1-mRNA	0.0223	0.0868	-0.148	0.192	1.02	0.903	1.14	0.798	1	lm.nb	Hypoxia, Metabolic Stress	NM_000188.2:3355
TCF3-mRNA	0.0262	0.103	-0.176	0.228	1.02	0.885	1.17	0.8	1	lm.nb		NM_003200.3:276
SAMD9-mRNA	-0.0479	0.189	-0.418	0.322	0.967	0.749	1.25	0.801	1	lm.nb		NM_017654.3:490
MARCO-mRNA	-0.102	0.403	-0.892	0.688	0.932	0.539	1.61	0.801	1	lm.nb	Myeloid Compartment	NM_006770.3:1435
IL1A-mRNA	0.0903	0.371	-0.637	0.817	1.06	0.643	1.76	0.809	1	lm.nb	Cytokine and Chemokine Signaling, MAPK, Metabolic Stress, Myeloid Compartment	NM_000575.3:2001
RELN-mRNA	-0.105	0.434	-0.956	0.747	0.93	0.515	1.68	0.81	1	lm.nb	Matrix Remodeling and Metastasis, NF-kappaB Signaling, PI3K-Akt	NM_005045.3:988
ITGAE-mRNA	0.0371	0.16	-0.276	0.35	1.03	0.826	1.27	0.817	1	lm.nb	Immune Cell Adhesion and Migration, Matrix Remodeling and Metastasis	NM_002208.4:3647
KDR-mRNA	0.0541	0.255	-0.445	0.553	1.04	0.734	1.47	0.833	1	lm.nb	MAPK, Matrix Remodeling and Metastasis, PI3K-Akt	NM_002253.2:336
ITGAV-mRNA	-0.0332	0.158	-0.343	0.277	0.977	0.788	1.21	0.835	1	lm.nb	Angiogenesis, Antigen Presentation, Immune Cell Adhesion and Migration, Matrix Remodeling and Metastasis, PI3K-Akt	NM_001144999.2:2701
IL6R-mRNA	0.0349	0.172	-0.301	0.371	1.02	0.811	1.29	0.84	1	lm.nb	Cytokine and Chemokine Signaling, Hypoxia, JAK-STAT Signaling, PI3K-Akt	NM_000565.3:846
ADGRE1-mRNA	-0.0647	0.325	-0.701	0.572	0.956	0.615	1.49	0.843	1	lm.nb		NM_001256252.1:1130
STAT1-mRNA	-0.0366	0.188	-0.405	0.332	0.975	0.755	1.26	0.846	1	lm.nb	Cytokine and Chemokine Signaling, Cytotoxicity, Interferon Signaling, JAK-STAT Signaling, Lymphoid Compartment	NM_007315.3:239
PARP12-mRNA	0.0317	0.165	-0.292	0.355	1.02	0.817	1.28	0.848	1	lm.nb		NM_022750.3:1843
CLEC5A-mRNA	0.0553	0.306	-0.544	0.655	1.04	0.686	1.57	0.857	1	lm.nb	Immune Cell Adhesion and Migration, Myeloid Compartment	NM_013252.2:615
CXCL5-mRNA	0.0798	0.467	-0.837	0.996	1.06	0.56	1.99	0.865	1	lm.nb	Cytokine and Chemokine Signaling, Myeloid Compartment	NM_002994.4:475
ITGA2-mRNA	0.0414	0.244	-0.437	0.52	1.03	0.739	1.43	0.866	1	lm.nb	Immune Cell Adhesion and Migration, Matrix Remodeling and Metastasis, PI3K-Akt	NM_002203.3:903
BID-mRNA	0.0378	0.229	-0.41	0.486	1.03	0.752	1.4	0.869	1	lm.nb	Apoptosis	NM_001196.3:1604
PCK2-mRNA	-0.0319	0.195	-0.415	0.351	0.978	0.75	1.28	0.871	1	lm.nb	Metabolic Stress, PI3K-Akt	NM_001018073.2:1307
FZD8-mRNA	-0.0436	0.295	-0.621	0.534	0.97	0.65	1.45	0.883	1	lm.nb	Wnt Signaling	NM_031866.1:890
SPRY4-mRNA	-0.0296	0.202	-0.426	0.367	0.98	0.744	1.29	0.884	1	lm.nb	Cytotoxicity	NM_030964.3:1900
CCL21-mRNA	-0.0476	0.356	-0.746	0.65	0.968	0.596	1.57	0.894	1	lm.nb	Cytokine and Chemokine Signaling	NM_002989.2:155
ICOSLG-mRNA	0.0199	0.166	-0.305	0.345	1.01	0.809	1.27	0.905	1	lm.nb	Costimulatory Signaling, Immune Cell Adhesion and Migration, Lymphoid Compartment	NM_015259.4:1190
BAX-mRNA	-0.0115	0.0977	-0.203	0.18	0.992	0.869	1.13	0.907	1	lm.nb	Apoptosis	NM_004324.3:330
MB21D1-mRNA	-0.0206	0.178	-0.37	0.329	0.986	0.774	1.26	0.909	1	lm.nb		NM_138441.2:1198
REN-mRNA	-0.0378	0.329	-0.682	0.606	0.974	0.623	1.52	0.909	1	lm.nb		NM_000537.3:356
ARNT2-mRNA	0.034	0.316	-0.585	0.653	1.02	0.667	1.57	0.915	1	lm.nb		NM_014862.3:1133
EIF2B4-mRNA	0.0104	0.102	-0.189	0.21	1.01	0.877	1.16	0.919	1	lm.nb		NM_001034116.1:1258
EGF-mRNA	-0.0312	0.318	-0.654	0.592	0.979	0.635	1.51	0.922	1	lm.nb	Hypoxia, MAPK, PI3K-Akt	NM_001178130.2:2167
TAPBPL-mRNA	0.0166	0.172	-0.32	0.353	1.01	0.801	1.28	0.923	1	lm.nb		NM_018009.4:1425
HLA-F-mRNA	0.0202	0.213	-0.397	0.438	1.01	0.759	1.35	0.925	1	lm.nb	Antigen Presentation, Immune Cell Adhesion and Migration, Interferon Signaling	NM_001098479.1:285
GPC4-mRNA	0.0173	0.194	-0.362	0.397	1.01	0.778	1.32	0.929	1	lm.nb	Wnt Signaling	NM_001448.2:820
SBNO2-mRNA	-0.0148	0.178	-0.363	0.334	0.99	0.777	1.26	0.934	1	lm.nb		NM_001100122.1:1686
TCL1A-mRNA	0.0329	0.404	-0.76	0.826	1.02	0.591	1.77	0.935	1	lm.nb	PI3K-Akt	NM_001098725.1:370
PRKCA-mRNA	-0.0135	0.168	-0.342	0.315	0.991	0.789	1.24	0.936	1	lm.nb	Cell Proliferation, Hypoxia, Immune Cell Adhesion and Migration, MAPK, Matrix Remodeling and Metastasis, Metabolic Stress, PI3K-Akt, Wnt Signaling	NM_002737.2:818
THY1-mRNA	0.0171	0.251	-0.475	0.509	1.01	0.719	1.42	0.946	1	lm.nb	Immune Cell Adhesion and Migration	NM_006288.3:420
MAGEC2-mRNA	-0.0271	0.406	-0.823	0.769	0.981	0.565	1.7	0.947	1	loglinear		NM_016249.3:327
IL32-mRNA	0.0158	0.244	-0.462	0.493	1.01	0.726	1.41	0.948	1	lm.nb	Cytokine and Chemokine Signaling	NM_004221.4:358
DEPTOR-mRNA	0.018	0.29	-0.551	0.587	1.01	0.682	1.5	0.951	1	lm.nb	Autophagy, Metabolic Stress	NM_001283012.1:1141
CDKN2B-mRNA	-0.0123	0.209	-0.422	0.398	0.992	0.746	1.32	0.953	1	lm.nb	Cell Proliferation, Metabolic Stress, TGF-beta Signaling	NM_004936.3:906
SOX2-mRNA	0.0266	0.509	-0.971	1.02	1.02	0.51	2.03	0.959	1	loglinear	Wnt Signaling	NM_003106.2:151
IFI35-mRNA	0.00804	0.165	-0.316	0.332	1.01	0.803	1.26	0.961	1	lm.nb	Cytotoxicity, Interferon Signaling	NM_005533.4:729
IFNG-mRNA	0.0177	0.365	-0.699	0.734	1.01	0.616	1.66	0.962	1	lm.nb	Antigen Presentation, Cytotoxicity, Hypoxia, Interferon Signaling, JAK-STAT Signaling, Lymphoid Compartment, TGF-beta Signaling	NM_000619.2:450
CSF2-mRNA	-0.0148	0.348	-0.697	0.668	0.99	0.617	1.59	0.966	1	lm.nb	Cytokine and Chemokine Signaling, JAK-STAT Signaling	NM_000758.3:108
MFGE8-mRNA	-0.00597	0.193	-0.385	0.373	0.996	0.766	1.3	0.976	1	lm.nb		NM_001114614.1:328
HK2-mRNA	-0.00594	0.203	-0.405	0.393	0.996	0.755	1.31	0.977	1	lm.nb	Hypoxia, Metabolic Stress	NM_000189.4:2883
RELB-mRNA	0.00516	0.181	-0.349	0.359	1	0.785	1.28	0.977	1	lm.nb	MAPK, NF-kappaB Signaling	NM_006509.3:956
SERPINB5-mRNA	-0.00819	0.303	-0.602	0.586	0.994	0.659	1.5	0.979	1	lm.nb	Angiogenesis	NM_002639.4:90
SLC7A5-mRNA	0.0057	0.296	-0.575	0.587	1	0.671	1.5	0.985	1	lm.nb	Metabolic Stress	NM_003486.6:2011
STAT2-mRNA	-0.000745	0.109	-0.214	0.213	0.999	0.862	1.16	0.995	1	lm.nb	Cytokine and Chemokine Signaling, Cytotoxicity, Interferon Signaling, JAK-STAT Signaling, Lymphoid Compartment	NM_005419.2:1965
FAP-mRNA	0.00135	0.274	-0.536	0.539	1	0.689	1.45	0.996	1	lm.nb		NM_004460.2:236
BCAT1-mRNA	-0.00061	0.365	-0.717	0.716	1	0.608	1.64	0.999	1	lm.nb		NM_005504.6:1060
