# Supplementary material for: Adaptive transcriptomic and immune infiltrate responses in the tumor immune microenvironment following neoadjuvant chemotherapy in high grade serous ovarian cancer reveal novel prognostic associations and activation of pro-tumorigenic pathways
Source: Front Immunol. 2022 Sep 5;13:965331. doi: 10.3389/fimmu.2022.965331 (PMC9483165; doi:10.3389/fimmu.2022.965331)
Supplement: Supplementary Table 2 — Log2 transformed normalized mRNA counts, with clinical annotations. [file Table_2.xlsx]

## Sheet: mRNA_normalized_data
log2 transformed normalized mRNA
Pt #	CCNO-mRNA	MYC-mRNA	CD79A-mRNA	FSTL3-mRNA	VCAN-mRNA	CX3CL1-mRNA	ERBB2-mRNA	FAM124B-mRNA	AKT1-mRNA	KDR-mRNA	EGF-mRNA	MAGEA12-mRNA	IFNA1-mRNA	TGFB3-mRNA	MFGE8-mRNA	CXCL2-mRNA	CCND2-mRNA	PDZK1IP1-mRNA	JAG2-mRNA	C5-mRNA	CD79B-mRNA	CXCR2-mRNA	PSMB10-mRNA	ZEB1-mRNA	ANLN-mRNA	TAF3-mRNA	CD276-mRNA	ICAM1-mRNA	IL16-mRNA	CXCL3-mRNA	PRR5-mRNA	CTSW-mRNA	CXCR4-mRNA	IFNGR2-mRNA	CDH11-mRNA	COL6A3-mRNA	GZMK-mRNA	IRF2-mRNA	RPL7A-mRNA	GPR160-mRNA	MICA-mRNA	TAPBPL-mRNA	CXCL14-mRNA	CD14-mRNA	IL18-mRNA	CLEC14A-mRNA	HMGB1-mRNA	KIF2C-mRNA	RNLS-mRNA
1	3.42162	9.87558	3.71113	5.57362	8.15859	5.71113	7.10968	3.71113	8.62673	4.77526	2.57362	2.83666	3.42162	5.42162	9.4166	7.79085	8.60925	7.52782	3.57362	4.71113	2.83666	3.25169	6.40144	7.46115	5.25169	4.05905	8.46115	6.79085	5.57362	5.33916	5.57362	4.15859	8.10968	8.43657	10.4128	11.1601	5.29609	6.9382	12.7894	5.46115	6.71113	6.03305	6.8664	7.28512	6.31778	5.38098	5.71113	5.33916	5.15859
2	3.92214	9.43844	4.61401	5.89412	8.85469	5.64796	8.06719	4.61401	8.7374	4.2217	3.02905	3.2217	3.39162	5.02905	8.91866	8.6054	8.85832	6.39162	4.02905	5.2217	3.68113	3.02905	6.63109	7.05459	4.80666	3.68113	7.78394	6.94962	5.64796	5.89412	5.74526	4.54363	8.52091	8.2496	10.0112	11.1817	5.30916	6.87991	12.4305	5.68113	5.89412	7.16421	4.61401	7.86555	5.5071	5.83641	5.68113	4.12859	5.68113
3	3.34896	10.1158	5.55059	5.58162	9.81982	7.10385	7.21686	4.93392	8.82145	6.58162	3.72747	4.27496	2.02703	6.31243	9.85358	8.87252	8.75154	6.78192	4.67089	5.23648	4.48646	3.93392	7.78192	7.28442	5.51888	4.88501	8.3078	8.2267	7.88501	6.17678	5.88501	5.85992	9.12769	8.53878	8.63436	11.2438	7.82793	7.55059	11.8014	6.0494	6.31243	7.49464	7.08231	9.60257	6.7685	6.58162	6.02703	4.11449	4.93392
4	3.43518	10.0523	5.68311	6.55066	7.21654	6.80442	7.40481	3.85022	8.43518	5.85022	3.85022	2.17215	3.17215	6.154	9.94562	8.13099	8.83606	5.09815	3.30965	5.24254	3.30965	3.43518	6.35802	7.76909	4.02015	4.75711	7.71441	7.35007	6.59169	4.85022	5.52265	4.43518	7.87813	8.01513	9.33202	10.7832	5.40481	7.72674	12.7026	5.60511	6.53672	6.78096	6.55066	8.06939	5.02015	5.89462	6.32596	3.17215	5.52265
5	4.76572	9.74991	5.92442	6.4584	9.51688	6.35069	7.99767	3.24635	9.30813	4.73178	3.50938	2.79889	2.33946	4.69701	10.2724	8.07078	9.27904	6.64324	4.14681	4.29365	3.50938	3.33946	7.06056	7.0399	4.50938	4.14681	8.06056	7.06738	6.56828	4.58739	5.2702	4.69701	8.60624	8.67708	10.3167	10.5785	5.48921	7.19744	12.4532	6.08093	5.81519	6.65234	5.67931	8.36736	5.81519	5.74885	6.49933	3.86302	5.58739
6	3.47788	9.18017	4.89292	7.15595	10.34	6.84711	7.48985	3.47788	8.72581	4.70027	2.89292	1.57099	2.74091	6.44135	9.6611	9.03859	6.95469	7.91528	4.03042	4.09455	3.27143	3.27143	7.65845	6.09455	7.55967	4.09455	7.87477	10.6344	6.80939	4.57099	5.98038	5.40388	8.83543	9.02837	7.89742	10.0748	6.55967	7.16344	12.6735	6.53677	5.09455	6.96331	8.78044	9.45821	6.89292	5.1857	4.99725	6.54827	4.32588
7	3.80543	8.7721	4.7197	4.46254	8.12179	6.25473	7.80543	3.35291	8.97535	6.67484	3.10499	2.10499	2.42691	4.77741	9.11061	8.37645	7.65573	8.30466	3.27491	3.91234	4.27491	4.39039	7.05335	6.24454	6.53125	3.56442	7.66723	7.66341	6.56442	4.27491	5.87317	5.37177	9.56953	8.52915	6.57259	8.95674	6.85987	7.51438	11.9393	6.92517	4.98763	7.05918	5.21351	9.55826	6.40877	6.65188	6.11621	6.23427	5.95048
8	2.67607	9.54506	7.12085	6.75407	8.7517	6.37651	8.1355	2.96558	8.32632	4.59361	2.50614	2.50614	2.09111	5.26103	8.96353	8.3135	9.81676	6.95736	3.75407	4.7156	3.3135	2.96558	7.39489	6.84599	4.93241	3.41304	8.05304	7.75407	6.83706	4.93241	5.26103	5.33903	9.55054	8.48342	9.60418	10.5936	6.94077	6.88118	11.8105	5.82807	6.89846	7.33903	5.2875	8.06839	5.50614	5.43688	6.0453	4.46034	5.02971
9	3.62005	8.42121	4.88308	5.49975	10.4924	7.12085	8.1561	2.67663	8.73275	4.85883	2.88308	2.43562	2.78355	7.38558	9.15361	6.70411	6.64153	7.97619	3.67663	4.10547	3.22412	3.22412	7.54605	5.94197	4.5909	3.73108	8.02058	6.94773	7.71766	2.97619	5.62005	5.46804	8.98041	9.13606	9.46001	10.5037	7.09513	6.73774	11.4069	5.64862	6.12594	8.44787	7.52694	9.33044	6.43562	4.53078	4.93039	3.29812	5.43562
10	4.76439	10.2953	1.9891	5.45858	7.37612	5.35475	8.43459	2.68097	8.53302	4.62851	2.61059	1.09601	1.45858	3.93251	9.48095	9.15439	9.25011	5.21939	2.19555	3.93251	1.87362	3.45858	5.91071	6.44853	4.26594	3.90337	8.01146	7.38141	4.7316	5.41794	4.68097	2.19555	8.47477	8.29988	9.84181	10.6588	3.90337	7.3138	12.4576	5.34394	5.09601	6.25444	3.14664	7.08956	4.57406	5.08307	5.67236	3.61059	4.47848
11	1.87721	9.76139	5.6321	6.32016	10.7667	6.95403	6.92161	4.40078	8.72896	6.54964	3.04714	3.46218	3.57765	6.96468	9.80795	9.43946	8.4734	5.36907	3.78411	4.7352	3.19914	3.78411	7.1346	7.42411	4.19914	4.33665	8.7568	8.37307	7.92706	6.41637	6.06704	5.65857	9.99486	8.85735	9.30767	11.9366	7.61192	7.27809	11.5238	5.85449	5.57765	6.9433	7.27809	9.72584	7.03709	6.46218	6.10603	3.46218	5.33665
12	2.74362	8.21394	5.96601	5.93124	10.6154	7.28794	7.10507	5.12828	8.80491	7.05751	2.57369	3.57369	3.03312	7.06555	9.56805	8.21755	8.88884	5.06555	4.61809	4.89562	4.89562	4.43167	6.78315	7.89562	4.43167	4.09725	8.45634	7.12059	7.74862	4.70298	6.04943	5.61809	8.68222	8.49553	9.07354	11.9841	7.21755	7.46851	11.7904	5.96601	6.24612	6.86831	9.24258	9.15489	6.46851	7.16615	6.01664	3.57369	5.45634
13	4.25649	9.11898	7.08246	5.18937	9.18076	6.84145	8.62995	3.96698	9.10994	4.4975	2.38202	3.38202	2.79706	6.96698	9.46594	7.97697	7.02587	8.79141	3.79706	5.04498	2.79706	3.96698	7.53852	6.22332	4.4975	3.38202	8.2969	7.66742	6.81942	4.96698	5.04498	4.70395	9.02587	8.19794	9.29291	10.342	6.4975	6.77434	12.2949	6.25649	6.52498	6.18937	8.44811	8.55861	5.11898	4.4975	6.18937	3.38202	4.96698
14	4.53793	9.94362	4.40668	3.59933	7.29049	5.53793	8.69032	3.92125	8.99736	4.59933	3.18429	2.59933	2.82172	6.3894	11.1943	6.22382	8.10183	5.26229	4.10183	3.59933	2.01436	2.82172	6.52216	6.55352	4.59933	3.18429	8.75583	6.22382	6.4738	4.10183	5.22382	3.59933	9.72689	8.1333	8.01999	9.05602	4.87234	6.58422	11.5685	7.70086	5.92125	7.06965	7.78255	7.22382	3.92125	5.01436	6.56895	4.01436	5.87234
15	4.37275	9.37621	7.56712	5.5792	10.0902	7.19587	7.77034	4.92023	9.33764	5.80159	4.13174	4.37275	0.672306	7.83218	9.49885	8.67793	7.95771	6.53029	4.47966	4.75977	5.37275	4.47966	8.19587	7.2269	5.42719	4.13174	8.44709	8.33052	7.67231	5.42719	6.6265	6.09857	10.1069	8.96693	9.74645	11.5534	6.47966	7.06462	12.0652	6.7167	6.37275	7.09857	8.57317	9.70573	6.45367	6.19587	5.7167	4.37275	4.67231
16	2.41712	6.21154	4.46152	5.25001	6.80083	5.60695	6.80083	2.87655	9.49927	4.58705	2.58705	0.417123	-0.582877	5.84339	8.12793	6.52565	6.08955	3.80944	3.87655	3.50459	2.22448	1.41712	6.08955	5.14504	8.31799	3.41712	8.03551	7.13822	4.90898	3.41712	4.37132	2.87655	7.91298	8.12448	5.7209	7.47241	4.54641	5.82651	11.3017	4.11756	6.11756	4.22448	4.32401	6.91697	3.80944	3.80944	5.77467	7.13137	5.75697
17	3.90186	9.91816	5.48682	7.57171	9.11131	7.61235	8.51924	4.34932	9.26261	5.08629	3.76436	3.24978	2.02739	6.70922	8.48135	10.1686	7.05714	8.6023	3.90186	4.02739	3.24978	5.24978	7.68083	6.61235	6.08629	3.44243	7.98159	9.6023	6.81747	7.87706	5.86869	5.39663	10.0935	9.31895	8.45924	11.0626	6.91816	6.99702	11.9463	6.32507	6.27532	6.93428	7.19732	8.65675	7.48682	5.19732	5.86869	3.90186	5.02739
18	3.17151	9.89603	5.75648	6.12571	9.01072	7.47529	7.0784	4.75648	9.26427	7.3008	3.17151	3.17151	3.17151	8.09038	9.92306	8.2268	8.78622	4.63095	5.25898	5.9264	4.75648	5.0784	7.19388	8.17151	5.34144	3.75648	8.83685	8.9397	8.017	5.0784	7.45692	5.75648	9.09633	8.99169	8.89261	11.5638	7.12571	7.74137	12.473	5.17151	6.7261	6.75648	9.47072	9.89603	6.69508	7.64725	6.34144	3.75648	5.87195
19	4.28705	9.58602	4.62409	6.26794	9.89088	7.18887	9.91564	4.89711	9.199	5.59372	3.73957	2.84648	2.84648	8.11594	10.0278	8.15287	8.55876	7.08352	4.49856	4.99332	3.84648	4.36105	7.48207	7.78732	5.43144	3.62409	8.74649	8.53098	7.78059	5.16841	6.41417	5.03913	9.52294	9.16841	10.1306	11.5219	5.53098	7.24858	12.5209	7.57051	5.68298	6.78059	10.0278	9.80896	7.37898	6.12659	6.06149	4.89711	4.99332
20	3.9859	11.0963	7.05003	7.68634	9.99407	7.37196	7.29465	3.52647	9.56813	6.54884	2.52647	4.33382	3.11143	8.01832	10.606	8.75047	9.39683	6.61393	4.52647	5.05003	4.7744	4.69639	7.60328	8.28802	4.11143	3.8484	8.71134	9.14118	8.40299	5.48066	6.73592	5.65575	10.606	9.12638	9.97768	11.8982	7.9859	7.30783	12.5499	6.43336	6.14118	6.43336	8.76964	9.11143	7.05003	6.61393	6.54884	3.9859	5.11143
21	5.05858	9.46952	5.68662	6.50604	7.55335	6.99147	6.50604	5.76908	8.39357	6.99147	4.92108	5.18412	4.40651	7.05858	9.77906	7.90293	8.72844	5.40651	5.29959	5.99147	4.59915	5.29959	6.95671	8.59915	5.05858	5.59915	7.38051	7.21386	6.50604	5.05858	6.40651	4.92108	9.23578	7.64355	8.19907	10.3871	6.50604	7.18412	12.1296	5.99147	6.88456	6.64355	5.76908	8.27158	6.24301	6.76908	6.18412	3.92108	5.29959
22	3.81345	9.60787	6.55042	6.15923	7.57722	5.75205	7.53227	3.68792	8.89383	5.08647	3.81345	1.22849	3.39842	5.90092	10.0164	7.43794	8.93585	4.03585	3.92893	6.22849	3.55042	3.22849	7.07398	7.52311	5.18269	4.13538	8.21149	7.75987	6.75205	4.55042	5.90092	4.31595	8.96658	8.35261	11.3146	11.1666	5.03585	7.57722	13.3141	5.39842	6.68792	6.37824	5.65476	8.61651	4.92893	5.58604	6.20577	3.39842	5.72034
23	3.0254	9.58574	6.61037	5.78029	9.82792	7.04777	7.57999	4.54897	9.60472	5.19533	3.19533	3.34733	2.61037	7.90192	9.89423	6.61037	7.69074	6.04777	4.34733	5.61037	3.93229	3.34733	7.47661	7.50922	5.9796	3.0254	8.25422	7.87715	7.96204	3.93229	6.09149	3.0254	10.1155	8.38735	9.62159	11.5406	8.22016	7.05883	12.5776	5.78029	6.40044	7.0254	9.02258	8.89577	6.62532	5.66926	6.13393	4.54897	5.38296
24	4.49578	9.93665	7.25067	5.70524	9.23725	6.54018	7.22371	4.95522	9.05803	6.79957	3.30314	3.49578	3.49578	6.74371	8.82221	9.4383	8.10311	6.16821	4.66571	4.74371	4.95522	5.19622	8.05037	6.13964	6.22371	3.81771	7.63534	8.99563	7.21003	6.01935	5.98764	4.30314	9.75788	8.45579	8.41465	10.6417	6.19622	7.7246	12.3259	6.08075	5.62507	7.44998	8.90093	8.97556	7.00358	5.8881	5.81771	5.74371	4.58325
25	3.55139	10.3268	6.63112	7.50981	10.6408	7.50135	6.92485	5.26188	9.3564	6.7924	3.7924	3.67692	3.55139	7.467	10.0707	10.4583	8.84684	5.87332	4.41388	4.67692	3.26188	6.20048	7.55139	7.66939	5.04615	3.7924	8.97765	10.1212	7.18999	8.61943	6.88637	4.73581	10.4037	8.83005	10.4407	12.0574	4.33988	6.98677	12.1718	6.41388	5.22124	6.96232	9.01677	9.24677	6.58381	6.43181	5.9746	4.41388	5.61552
26	3.65054	9.14239	4.87293	6.36326	10.3845	7.2488	7.12447	4.80254	9.41725	6.15304	3.80254	3.94005	2.80254	8.06558	10.9111	8.87293	8.7844	5.18105	4.18105	5.00418	3.06558	5.18105	7.35098	8.20854	5.2355	3.65054	9.22881	8.77063	7.95635	5.65054	6.36326	5.18105	9.57337	8.91941	10.0524	12.1312	7.0352	7.52501	12.4511	7.16712	6.06558	6.41135	10.6717	9.61761	6.82047	6.58914	6.12447	4.18105	6.12447
27	2.78763	9.6078	7.37259	6.59498	10.4601	6.17994	6.69452	4.48807	9.2593	5.43148	4.10955	3.95755	2.37259	7.24706	9.75629	8.47413	8.66414	5.95755	4.10955	5.99708	4.48807	4.10955	8.12748	7.91691	4.95755	4.69452	8.6078	9.19277	8.31901	6.34221	6.03555	5.54251	10.3913	9.3229	10.4724	10.965	7.65799	7.69452	12.6518	6.76491	6.59498	7.16267	6.31119	10.3575	7.35748	6.10955	6.37259	4.59498	5.24706
28	1.85067	9.95745	7.40526	4.96615	9.22571	6.62326	7.65803	4.85067	9.20235	5.85067	2.85067	2.85067	3.07306	7.29913	8.97307	8.16053	8.43563	8.68777	3.85067	4.72514	3.07306	3.43563	8.1726	7.3101	5.96615	4.1726	8.25439	8.2199	8.3318	4.07306	5.85067	5.2199	9.69616	8.91676	8.67934	10.8914	7.49453	7.24299	12.9212	6.78927	5.88042	7.72514	9.10491	8.97995	7.44562	5.43563	5.88042	5.26571	5.2199
29	4.32347	9.67514	5.41093	5.06043	9.08944	6.29309	7.75531	4.06043	9.32722	5.23036	3.32347	4.13082	2.7385	7.18145	10.7448	6.47997	7.89332	6.39671	4.26206	3.64539	2.54586	3.54586	6.7385	6.82597	5.71578	4.13082	7.55868	6.93818	6.60887	3.32347	5.23036	4.13082	9.05592	7.9625	9.07835	10.4441	5.59648	6.77193	12.2334	5.51986	6.62115	6.21424	8.97452	7.72719	5.59648	5.6927	6.23036	4.86779	5.57139
30	3.16432	7.74929	4.38672	6.78882	10.1549	7.36072	7.52188	4.90129	9.31745	6.60173	2.16432	4.57936	1.57936	8.11852	10.3039	6.16432	9.51894	4.66683	2.57936	5.22322	2.16432	4.03879	6.88314	8.35415	5.16432	3.57936	8.97597	7.20872	7.96307	2.90129	6.25179	4.97168	8.38026	8.80336	10.1127	12.0259	6.80818	7.25179	12.373	5.2798	6.64545	6.64545	8.30046	9.16056	6.36072	7.02231	6.19407	4.97168	6.03879
31	3.75253	10.406	5.4155	5.75253	9.40358	8.37702	8.21196	4.97492	8.60636	5.75253	2.4895	2.75253	1.16757	6.76748	9.44834	9.7009	7.71446	8.98455	4.69113	4.16757	3.97492	4.07446	8.39157	6.4895	5.4895	3.33749	8.00677	9.25503	7.50742	6.76748	5.45297	5.37702	10.3952	9.14771	8.93575	10.4884	7.17879	6.81142	12.4833	7.75253	6.02555	7.86801	8.15056	8.91911	7.34748	5.627	5.4155	3.97492	4.97492
1	3.97926	9.77238	1.65734	5.1809	7.85701	5.61153	7.69625	3.65734	8.82475	4.70173	2.46469	2.97926	2.65734	4.61153	10.1984	6.6797	7.37158	7.88134	4.1809	4.7448	2.65734	2.82726	6.69076	6.61153	7.07519	4.04965	8.01048	6.93346	6.0836	5.72342	5.6797	3.46469	8.58807	8.70718	9.46469	10.0149	3.7448	7.14115	12.7855	6.04965	6.98825	6.93346	9.10648	7.79689	7.06673	4.94274	5.46469	7.05822	5.14919
2	4.53348	8.20186	5.31109	5.18556	10.3173	6.16353	8.71859	3.72613	9.31359	4.94852	3.8416	3.8416	2.94852	5.86908	9.74849	8.52487	6.42657	4.99914	5.31109	4.04805	4.04805	3.60059	6.20725	5.31109	6.81359	3.72613	7.12985	7.10695	6.64896	6.74108	5.22863	3.72613	8.74479	8.46759	8.46309	10.4506	4.66472	5.94852	12.5067	6.8416	6.02381	7.60059	6.93558	7.28071	5.38909	4.8416	5.94852	6.11844	5.27045
3	4.22884	8.24286	2.8138	4.51424	9.04262	4.92928	7.48623	3.7524	9.26913	5.33736	2.68827	3.03619	3.03619	4.72069	11.918	6.71266	6.62116	9.12062	4.95676	4.51424	2.03619	2.92928	7.20038	4.72069	8.77187	3.92928	7.91183	9.40127	5.35812	4.03619	4.43829	4.58639	6.18304	7.89418	7.21183	9.01347	4.43829	7.02974	11.1533	6.94308	6.54172	7.67592	6.68827	8.8924	6.26226	4.62116	5.29493	7.21183	3.39876
4	4.06335	6.53979	5.84357	7.26089	10.8229	6.51707	7.90611	4.18365	8.65353	6.24023	2.34715	2.99922	2.99922	6.51707	10.1285	6.75896	7.39777	8.20513	4.24023	4.06335	3.44668	2.86172	7.58964	6.61661	7.52278	3.70972	8.24023	6.84357	6.99922	3.44668	5.32115	4.66907	8.67678	8.6819	9.17279	10.5559	6.35997	7.05549	11.2402	8.46757	6.03164	8.02763	7.07117	8.71721	6.73946	6.04759	5.86172	6.35997	5.21222
5	2.8742	8.58156	4.8742	5.74867	10.2991	6.51806	7.8742	3.28924	9.39122	5.9186	2.61117	2.61117	2.28924	5.69863	8.92224	8.99141	7.0966	8.02056	3.98968	4.28924	3.8742	3.0966	6.80494	6.01716	5.55603	3.28924	8.06073	7.55603	6.62016	6.10942	5.31161	4.41853	8.31991	9.07388	8.8817	10.2237	5.64679	6.69863	11.766	6.00349	6.13473	6.94745	8.77104	8.32267	6.35533	5.19613	5.79704	5.26652	5.17189
6	3.16037	8.80743	5.71836	6.75863	11.2607	6.75863	7.5603	4.31237	8.56787	5.71836	2.7978	2.99044	2.57541	6.69088	10.5885	8.03484	8.02387	9.0832	4.31237	4.38276	4.07791	4.07791	8.18027	6.6198	7.5603	3.99044	8.63069	9.76523	7.5296	4.89733	5.69088	6.33029	9.14019	8.82017	9.09635	11.4529	6.5603	7.4083	12.1735	7.92708	5.96772	7.01281	8.4083	9.82017	8.38276	5.92118	5.23837	6.39984	5.03484
7	3.87222	8.43221	3.36972	4.39947	7.85353	6.02316	8.70362	3.10668	8.49556	5.92431	2.24419	0.784755	1.10668	4.82915	9.09537	6.05154	7.70362	7.12015	3.73895	4.03268	3.10668	2.48519	6.55294	6.29255	6.19415	3.69165	7.59211	5.87222	5.64274	2.69165	5.07016	3.73895	8.36407	7.81542	6.95468	9.3584	4.59211	6.92941	12.5916	7.03268	4.33934	6.74476	5.24419	7.70362	5.499	5.67957	6.25236	5.59211	5.39947
8	3.88626	8.60759	2.1982	5.11574	9.34682	6.16783	8.39679	2.93517	8.38583	4.7562	1.02828	2.1982	1.83563	4.1982	8.76975	6.72177	9.38032	5.97079	3.78317	4.52013	1.61324	2.1982	5.48771	6.67933	5.65764	3.48771	8.54595	5.87377	4.02828	4.02828	4.88626	1.83563	6.58287	8.01696	9.34569	11.1821	2.72872	6.26668	12.0226	5.11574	6.1368	6.47949	5.11574	6.52013	4.45454	4.91092	5.7007	3.61324	5.11574
9	2.87197	8.03328	4.38654	4.15208	9.05045	5.25444	8.34306	3.15208	8.683	6.06461	2.87197	2.23454	2.06461	5.75111	7.44832	5.29343	6.28378	6.51582	3.9715	4.1939	2.9715	2.38654	6.7581	4.92259	7.60377	3.58817	7.7335	6.45693	5.9715	2.87197	5.54035	3.70847	8.56645	8.11174	7.61151	9.28015	4.58817	6.38654	11.6809	7.23954	5.70847	7.86227	5.75111	8.46336	5.73704	4.99535	5.77886	6.50756	5.38654
10	2.362	8.05967	1.84743	4.84743	8.77478	5.04007	8.77309	1.84743	8.72832	5.04007	3.04007	1.84743	1.62504	6.6175	9.74571	3.84743	8.65478	4.62504	3.288	4.12754	1.04007	2.21	4.288	5.01735	5.16936	2.74051	7.90735	5.62504	4.43239	1.62504	4.46634	2.362	9.93943	7.81815	6.74743	8.27609	2.84743	6.74743	12.1897	6.18982	5.43239	6.37992	7.0457	5.99427	6.24953	5.43239	5.62504	4.04007	4.288
11	3.15023	7.01417	2.50637	5.06096	8.92844	5.42524	8.36746	3.26126	8.72191	5.10629	1.6763	1.50637	1.96581	4.98211	8.37828	4.28773	5.76376	7.8283	3.79178	5.38902	0.828303	2.09134	6.143	4.81016	6.56166	2.59384	7.36124	7.01813	4.8283	2.31373	4.65612	3.02994	7.56707	7.62791	7.05327	8.75904	4.63566	6.49506	11.3323	7.75193	5.24784	7.01813	7.90084	6.71095	4.98211	4.7543	4.31373	5.941	4.73519
12	3.80366	8.10657	2.41134	4.85428	9.58064	5.21869	8.09433	1.87077	8.96593	5.25683	1.21869	1.87077	1.9963	5.0552	8.98971	6.80366	6.28786	5.01125	2.73327	3.65927	1.58126	2.11178	6.0407	5.17952	7.16956	3.26932	8.23311	6.29398	5.53028	4.47743	4.1927	2.11178	8.23789	7.97167	8.11351	10.3164	2.73327	6.60116	12.196	5.30616	5.0552	6.27553	7.85635	7.21224	4.38862	3.9349	6.57121	5.92704	3.87077
13	4.19048	8.61834	5.04609	5.63105	9.13132	6.10194	8.75816	3.70505	9.33344	4.79816	3.4986	2.96809	2.60551	5.57952	10.1732	5.98798	6.10194	7.64365	3.79816	4.25759	1.79816	3.25759	6.56634	6.32172	7.15571	3.88562	8.06025	7.13801	6.12009	3.4986	4.60551	3.38312	8.96558	8.1065	9.02216	10.0997	4.32172	6.36802	12.331	5.94791	6.48466	6.19048	6.86425	7.9119	5.22442	3.96809	6.79816	6.1732	4.88562
14	3.39643	9.46896	4.98139	4.71836	7.78875	5.39643	8.73628	4.16196	9.08293	5.50077	2.88186	2.65946	2.65946	6.34129	10.9978	5.3599	7.64436	5.59806	4.24443	4.0745	2.65946	3.98139	6.86892	6.53393	5.0287	3.77494	8.70386	7.08573	7.23437	2.39643	4.65946	3.65946	10.5185	8.44519	8.55023	9.31529	6.1189	6.81597	11.6735	7.96932	5.65946	7.06319	8.54618	7.5823	5.68921	5.1189	6.41435	4.93248	5.24443
15	6.27968	8.84796	5.59162	3.74363	7.88113	6.77925	8.97629	4.59162	9.1428	5.4217	3.4217	2.4217	3.4217	5.88113	8.77043	7.4217	5.74363	8.37589	4.88113	5.12214	4.22905	3.4217	7.91355	6.06555	7.91355	3.00666	7.86464	6.77925	5.88113	3.00666	5.59162	4.00666	7.77925	8.05105	7.39898	8.75261	5.32859	6.81401	11.5419	6.27968	6.12214	6.46609	6.27968	7.7071	5.12214	4.4217	5.32859	6.50916	4.4217
16	4.93831	7.26023	6.41474	6.27272	9.8452	6.11518	8.0586	4.32163	9.6242	5.2221	3.2221	2.99971	1.41474	7.30956	9.0586	5.73667	7.38053	5.87418	5.2221	4.50221	3.58467	3.41474	7.97699	6.71852	7.63391	3.58467	8.44817	8.44817	6.54403	4.2221	5.16963	3.87418	7.5543	8.08717	9.28819	10.9903	5.2221	6.75459	11.9046	7.33361	5.9066	6.85769	6.9539	8.24129	5.73667	5.11518	5.73667	5.6242	5.6242
17	4.30948	9.3484	4.30948	6.19212	8.0374	6.89444	9.21937	3.63141	9.23132	5.16746	3.89444	2.89444	1.89444	5.30948	8.04419	8.7018	5.83304	7.27526	4.55741	4.39694	2.63141	4.55741	7.29816	5.30948	7.17984	3.30948	7.39694	8.3429	5.92419	6.37557	4.55741	4.47941	8.7933	9.26658	7.84864	9.47941	5.21637	7.17984	11.8098	6.61326	6.7018	7.02373	6.06437	8.4993	6.86407	4.39694	5.89444	6.4993	5.43876
18	3.97932	8.76781	5.37787	6.66963	10.2748	7.37787	7.9711	3.51988	9.70228	5.51988	2.51988	4.10485	3.68981	7.77727	10.3591	7.90359	7.1198	7.19231	5.60735	5.22032	3.68981	3.84181	7.19231	6.70971	7.70971	3.84181	8.80066	8.61264	6.89492	5.60735	5.22032	4.42678	8.50288	8.84181	9.42678	11.2814	5.9122	6.82367	13.1932	6.68981	6.40253	5.72934	7.99562	8.5967	5.80529	5.22032	6.16374	6.9122	5.84181
19	4.13381	8.65737	4.13381	7.32646	11.1562	6.61186	8.31514	5.13381	9.33208	6.41392	1.32646	4.32646	2.32646	8.48633	10.7548	6.45574	8.52613	4.78589	4.49638	5.57439	3.91142	4.64839	7.13381	8.26897	5.23335	3.91142	9.29224	8.22128	7.57439	4.78589	6.64839	4.49638	8.05438	9.06793	11.8012	11.7652	4.64839	7.45574	12.6518	5.97031	6.37085	6.13381	11.3447	10.8849	6.61186	6.81831	5.64839	4.32646	5.57439
20	2.55696	8.90696	5.36432	4.87889	8.82375	6.68035	8.78303	3.83707	9.4431	5.10716	4.33457	3.07154	1.33457	6.22534	10.3781	7.56339	6.47753	9.03501	3.99754	4.6565	3.33457	3.07154	7.68625	5.5825	6.64443	3.20904	8.3042	8.17587	6.19255	4.95906	5.53097	3.99754	8.31185	8.30803	7.86335	9.6595	4.74961	6.5951	12.2895	7.76084	6.28877	6.17587	7.38623	8.35694	5.97843	5.20904	5.33457	6.37897	5.03501
21	4.80817	7.84002	4.52438	5.46025	8.6192	6.28622	8.43127	4.00082	9.43961	6.64467	3.80817	3.17074	1.58578	6.1301	8.8178	5.24875	6.87118	7.3046	3.46025	3.58578	3.00082	3.17074	7.06691	5.8588	7.63744	3.17074	8.45615	8.73891	6.08828	3.70126	5.52438	3.17074	10.2804	8.6626	8.69779	9.49267	5.67324	7.37586	11.8968	7.03424	5.21027	6.60073	4.58578	8.30916	5.46025	5.1301	5.39314	5.83371	4.58578
22	3.81588	9.97196	5.33944	4.57077	8.3743	5.88197	7.97575	3.40084	10.1128	5.81588	2.13781	2.81588	1.40084	6.10128	7.58406	6.61029	6.50238	8.46693	4.72277	6.68624	3.40084	2.40084	8.21248	5.45973	8.10128	3.13781	7.84378	7.88734	6.24214	2.9858	5.51632	4.72277	9.72277	8.81023	8.61354	9.59231	5.10128	6.61029	12.7887	6.17343	6.43059	7.25882	4.40084	8.71372	5.62323	4.67386	5.51632	6.87116	4.57077
23	2.9589	7.9589	4.54386	6.12882	9.95639	6.96888	7.44719	4.31254	9.66242	7.20683	3.69586	3.48941	3.78897	7.24841	9.58664	6.34356	7.51007	6.32813	4.48941	5.37394	4.1109	3.87644	7.08359	7.32813	7.17268	3.1109	8.51689	8.27681	7.30467	4.18129	6.07438	3.69586	8.88437	8.28882	9.68076	11.3096	6.28083	7.32036	12.2995	5.9589	6.54386	6.68379	8.28882	8.9639	6.37394	6.14653	5.91826	5.28083	5.18129
24	5.28135	9.13671	4.49285	4.73386	7.52527	6.39097	7.26224	2.61838	8.88517	4.84078	3.35535	2.61838	2.61838	4.84078	7.95228	7.64813	5.73386	6.81478	4.03342	4.20335	3.35535	4.49285	8.17297	5.61838	5.94031	2.61838	7.49285	8.8472	5.67728	5.20335	5.03342	4.03342	9.10488	8.06684	7.39097	8.83432	4.35535	6.07781	12.2453	6.94031	5.98762	7.42574	6.70585	8.42574	5.42574	5.03342	5.67728	6.28135	4.35535
25	4.27275	8.65126	6.37709	6.03828	9.64431	7.23622	7.88156	4.53578	9.23159	6.59468	3.27275	3.27275	1.95082	8.09037	9.08525	7.98425	8.53578	5.95082	4.65126	5.34314	4.41025	5.12075	7.16028	7.771	6.08011	3.95082	7.93951	8.7646	7.50541	4.65126	5.90502	5.03828	8.46652	8.28174	9.29067	11.1069	5.99522	6.9281	12.357	6.23622	5.27275	6.56553	9.08525	9.64082	5.95082	6.41025	5.34314	5.27275	5.59468
26	3.80847	9.22125	2.90158	6.1495	10.7642	6.18698	7.66976	4.1495	9.83527	5.2235	3.0715	4.0715	2.90158	7.65646	11.7561	6.34452	7.78422	7.61582	3.36101	4.90158	2.90158	3.2235	7.1962	7.1777	7.50149	3.48654	9.47333	8.64977	6.574	3.60202	5.70893	3.70893	7.50149	8.54543	10.0321	11.9432	4.1495	6.32784	12.1217	7.82639	6.0101	6.47143	9.67307	8.26352	5.80847	5.94597	5.98904	5.85577	6.1304
27	6.64364	8.87394	4.26513	6.52816	10.2719	5.26513	8.70475	4.26513	10.8166	6.15265	4.40263	4.85009	2.9432	7.35259	8.57982	7.57256	6.80118	6.67112	3.9432	5.64364	3.26513	2.52816	6.26513	6.07248	8.30952	3.75056	8.20999	7.77609	6.46676	5.33552	5.52816	4.26513	9.29635	8.89157	9.02535	10.9656	5.46676	7.11313	12.5482	6.77609	6.30075	6.49779	6.52816	8.96001	5.46676	4.64364	6.19113	6.2286	4.85009
28	4.01715	9.96997	3.51465	5.45324	9.59857	5.99577	8.26507	4.17761	9.17524	4.68457	3.92968	3.92968	3.09961	5.60211	9.00115	6.25161	6.8245	8.36431	3.83657	4.25161	3.09961	3.25161	7.68457	6.25161	7.20581	3.38911	8.20581	7.74986	7.0065	3.63012	5.6576	4.88388	8.97408	8.60211	9.12444	10.8418	5.6576	7.46884	13.3133	7.51465	6.23346	7.75623	7.97953	8.03821	6.94091	4.83657	5.78766	6.25161	4.92968
29	4.43119	9.65616	5.27919	5.53553	9.76569	6.23855	7.52712	4.27919	9.32115	5.23855	4.19673	2.91662	2.10927	7.24882	10.8708	5.06346	7.79577	6.04	3.69423	3.80971	3.69423	2.91662	7.34767	6.76748	6.08655	3.91662	7.92305	7.39467	6.90368	2.91662	4.80971	4.75312	9.51866	8.35719	9.68669	10.5769	5.86415	6.95476	12.3245	5.43119	7.01616	6.46682	9.34049	8.07505	6.06346	4.5687	5.89063	5.31872	5.5687
30	4.02506	8.55644	6.15434	5.66892	10.1748	7.15434	7.45132	5.34699	9.25868	7.11252	3.02506	4.48449	3.34699	8.9966	10.0803	5.54862	8.11252	7.468	5.54862	5.34699	5.19498	3.83241	7.32884	7.56422	6.27299	4.61002	8.75977	7.83241	7.87055	3.34699	6.31046	4.48449	10.4555	8.81948	9.65442	11.5209	6.75298	7.32884	12.1408	6.63977	6.15434	6.48449	11.6147	8.86426	5.41738	6.51691	5.77995	4.61002	5.34699
31	5.83087	9.52513	5.03018	5.16345	8.85734	6.37976	7.98287	4.53542	8.67217	6.84417	3.53542	3.24591	2.66095	6.81745	9.06467	8.27566	7.79708	7.35211	4.07598	4.93397	4.59955	4.71984	7.90253	6.55172	7.08721	3.39791	7.62288	8.67217	7.45969	4.77642	6.07598	4.77642	9.19233	8.54359	8.61126	9.89776	6.85734	7.03018	12.3057	7.20527	5.90887	7.21554	8.89616	9.75018	6.77642	5.74841	5.56784	6.39791	4.4683
[truncated: 705 more columns]
