# Supplementary material for: Adaptive transcriptomic and immune infiltrate responses in the tumor immune microenvironment following neoadjuvant chemotherapy in high grade serous ovarian cancer reveal novel prognostic associations and activation of pro-tumorigenic pathways
Source: Front Immunol. 2022 Sep 5;13:965331. doi: 10.3389/fimmu.2022.965331 (PMC9483165; doi:10.3389/fimmu.2022.965331)
Supplement: Supplementary Table 3 — Pathway scores for all samples, with clinical annotations. [file Table_3.xlsx]

## Sheet: signature scores
Pt #	Angiogenesis	Antigen Presentation	Apoptosis	Autophagy	Cell Proliferation	Costimulatory Signaling	Cytokine and Chemokine Signaling	Cytotoxicity	DNA Damage Repair	Epigenetic Regulation	Hedgehog Signaling	Hypoxia	Immune Cell Adhesion and Migration	Interferon Signaling	JAK-STAT Signaling	Lymphoid Compartment	MAPK	Matrix Remodeling and Metastasis	Metabolic Stress	Myeloid Compartment	NF-kappaB Signaling	Notch Signaling	PI3K-Akt	TGF-beta Signaling	Wnt Signaling	Treatment	PFI group	PFI	Recurrence
1	-0.886284	-3.2502	-1.49233	-0.0969694	-2.64417	-2.83714	-3.10299	-1.97772	-1.37481	-0.928693	1.10187	-0.497023	-4.2231	-2.19639	-1.19014	-3.51755	-0.910384	-2.82706	0.430134	-2.79663	-1.18764	-0.650468	-1.01144	-0.10002	1.83458	post	>12	16
2	-0.326365	-1.63948	-1.07775	-0.0924415	-4.05389	-1.68833	-1.56473	-2.4426	-1.88952	-1.31789	0.92048	0.208141	-2.55802	-3.5317	-0.0489031	-1.93443	-0.585018	-2.24458	1.16824	-0.604068	-0.661787	-0.218058	0.0408199	-0.00431081	2.35253	post	>12	14
3	1.45551	4.28404	1.43147	0.940344	-2.8352	4.43432	4.66716	3.23224	-1.55643	-1.13557	1.0686	2.70685	4.15237	2.18632	3.10095	5.47073	3.21155	2.18397	2.96751	3.93918	1.64991	1.18868	3.34525	1.21903	0.997732	post	>12	24
4	0.0809587	-2.46118	-1.15203	0.774008	-5.83964	-2.54803	-0.882992	-2.2956	-2.48468	-2.25117	1.20295	0.878452	-3.28752	-2.90734	0.177987	-2.3064	0.606278	-1.81802	2.69328	-1.72503	-2.03066	-0.0785474	0.681667	0.617663	2.42558	post	<12	9
5	-0.793471	-0.411919	-0.147895	0.230208	-3.99305	-1.23105	-1.54273	0.479856	-1.93233	-1.37623	0.374087	0.48454	-1.68256	1.6705	-0.590339	-1.38223	-0.904245	-2.09387	0.818856	-0.912773	-0.796803	-0.54606	-0.198042	-0.295594	1.88617	post	>12	19	NONE
6	0.825117	1.81274	0.368556	-1.1627	2.08575	1.09959	3.21938	0.859045	-0.284419	0.418149	-0.271143	0.916455	1.65889	1.46611	1.49606	1.54526	0.318181	0.980727	0.0405965	3.87337	0.695483	-0.478156	0.785798	-0.233723	0.279095	post	<12	7
7	-0.883266	1.07368	0.819225	-0.634092	1.33814	1.75583	1.63985	2.73357	-0.396934	-0.506373	-1.30293	1.04688	1.30644	3.33222	0.944246	1.56245	-0.394377	-1.53209	-0.622313	2.72138	-0.251442	-0.220688	0.23661	-1.73707	-2.00237	post	<12	12
8	0.131155	0.983075	-0.443216	-0.364756	-3.02679	1.62565	1.36141	-0.080503	-0.975566	-0.608485	0.376675	0.975445	0.773962	-0.00339825	1.26971	3.06495	0.179743	-1.20818	1.179	-0.0213754	0.953093	-0.544207	0.591443	-0.292577	1.68151	post	<12	5
9	-1.61524	1.66262	0.385912	-1.22128	-3.6228	0.602685	-0.136059	0.032654	-2.76187	-1.56333	-1.28913	0.242559	1.789	0.96799	-0.0881038	-0.380793	-0.37914	0.705767	0.0384387	1.45656	0.0863907	-1.17772	-0.178957	-0.394817	-1.16875	post	<12	2
10	-1.6067	-5.2639	-2.59678	-1.18404	-5.53449	-7.79916	-7.80865	-2.93003	-2.55902	-1.64998	-1.3156	-1.47154	-8.15659	-2.17394	-3.62639	-10.6553	-2.66513	-5.58931	0.434179	-3.80972	-5.18609	-1.08312	-3.75306	-1.1134	0.510987	post	<12	2
11	1.78061	4.27576	1.61571	0.510526	-4.09589	5.46673	4.6572	2.05247	-1.99138	-1.64549	0.308536	2.60129	5.46642	2.10099	3.3743	4.99398	2.78079	3.83082	3.20905	6.03089	1.67089	0.865662	3.42438	1.22429	1.10097	post	>12	14
12	1.71999	1.33848	0.612408	0.632868	-4.24507	1.75009	2.01741	0.523433	-3.09232	-1.94438	0.332284	1.74029	1.98774	0.163916	1.19244	1.76829	2.21081	2.2527	2.23795	1.52531	0.154093	0.689495	2.57804	0.665892	0.575587	post	<12	6
13	-0.663796	0.76454	0.263846	0.282533	-2.29588	0.625685	0.272695	0.329598	-1.76965	-1.2725	-0.251144	-0.00562503	-0.00560653	-0.39778	-0.120292	1.43632	0.331554	-0.168157	0.282013	-0.802404	0.565832	0.257074	-0.379584	0.863131	0.198348	post	<12	10
14	-1.92505	-4.2961	-2.25086	-0.00157976	-1.53491	-3.99906	-4.74355	-2.9305	0.489119	0.00377806	-0.662166	-1.7712	-4.65528	-4.37519	-2.29476	-4.13324	-2.23914	-4.20794	-1.62137	-6.67384	-2.95045	-0.00277033	-2.78601	-0.652773	0.498166	post	<12	10
15	2.03044	5.77735	2.66531	1.21137	-1.57961	5.51486	5.50108	3.62188	-0.426187	-0.934938	1.60713	2.61103	6.45691	3.9943	3.78172	6.4311	3.53291	3.94483	3.27176	5.80301	3.21116	1.82454	4.14047	1.64705	1.45204	post	<12	10
16	-4.75951	-5.65874	-3.81877	-1.93277	6.06385	-5.89079	-6.63681	-4.53792	4.0933	2.35688	-2.22747	-4.7839	-6.54694	-5.97789	-6.08309	-4.71414	-6.34421	-4.69288	-5.13513	-7.77957	-3.76107	-3.19335	-7.33093	-4.23116	-3.65691	post	<12	1
17	1.94209	4.92287	2.63075	0.290812	-1.05717	4.42442	5.89608	2.67219	-0.885499	-0.823471	0.919634	2.68524	4.53454	3.70425	4.14544	4.00897	2.60855	2.55069	2.8165	6.33255	3.65061	1.05931	3.41382	1.25366	0.970485	post	<12	4
18	3.61615	3.89672	2.49698	2.60404	-3.1635	5.39324	5.36986	1.06395	-0.674625	-1.61809	2.46417	4.14397	5.83409	0.257943	4.66556	5.06089	5.55966	4.64171	5.25023	5.3036	2.69895	2.76122	5.82539	3.0733	3.16215	post	>12	39
19	2.12037	3.38971	1.88191	2.30285	-0.87377	3.96396	4.42923	1.7076	-0.0192136	-0.699762	0.763386	2.56357	4.81698	2.67866	2.83284	2.94088	4.07588	4.08961	3.32852	4.79685	1.78461	1.47224	4.33178	2.43971	1.34449	post	<12	7
20	4.13493	4.93011	3.14562	3.06479	-3.49414	6.95257	6.50747	3.63356	-0.743285	-0.914624	2.49619	3.88952	6.76442	4.19282	5.05273	7.35128	5.69033	4.86515	5.23717	5.77081	3.08729	2.62008	6.54409	3.50455	4.13237	post	>12	24	NONE
21	2.23898	1.27141	0.668595	2.2893	-2.70762	3.12955	2.63499	-1.48675	-0.165335	-1.96542	1.79066	2.09811	2.91042	-2.61132	2.46943	3.01238	3.34205	2.26818	3.92001	2.61008	0.684486	1.71594	3.50199	2.44667	2.53879	post	>12	26	NONE
22	0.188715	-0.759073	0.594589	1.73348	-3.01793	0.801429	-0.0576686	-0.700658	-0.801252	-1.14019	2.23951	1.04774	-0.211863	-0.892854	0.838656	0.565137	1.67222	-0.211119	2.88967	-0.334396	0.38256	0.362915	2.05061	0.846121	3.09613	post	<12	2
23	0.90805	2.4028	1.17605	1.67934	-0.454865	4.64151	3.04797	-0.0798667	-1.03887	-0.72861	0.782832	1.36251	3.83161	-0.633966	2.57077	4.80879	2.81477	1.77159	1.94309	1.11858	2.02366	1.20683	2.57757	1.63958	1.38279	post	<12	7
24	0.601264	2.75782	1.3567	0.0757029	1.50694	2.85465	4.34395	2.02057	0.587293	0.385356	1.25152	1.48965	3.00688	2.2956	2.82446	4.01254	1.97407	1.43929	1.35625	3.70616	2.11174	0.746418	2.35524	0.833443	0.560696	post	<12	4
25	4.03124	2.79554	2.62136	1.41133	-2.47474	3.80892	5.82204	3.74213	-1.2291	-1.08588	1.43696	3.30009	4.54288	4.9816	3.77419	3.31252	4.79206	5.37758	5.0052	8.45829	2.00485	1.28273	4.93338	2.73585	2.44045	post	>12	17
26	2.73134	3.75947	1.89898	2.03956	-2.61161	4.32807	5.34253	1.9916	-0.625206	-1.82734	0.983354	2.77987	5.02892	1.63404	3.37508	4.1309	4.44451	4.37616	4.06567	5.65629	1.9602	1.5361	4.40299	2.65649	1.89016	post	>12	17	NONE
27	2.48366	6.75927	3.23463	2.16346	-2.64262	7.47484	6.99618	3.35466	-1.14911	-0.902474	2.54176	3.41549	8.09779	3.85136	4.15026	7.71597	4.89242	5.02425	4.63627	7.69433	3.56426	1.67357	5.27758	2.85517	2.76047	post	<12	8
28	0.445834	4.12566	1.86741	1.22214	0.660947	5.57908	4.89376	2.47179	-0.00675095	0.344027	0.446427	1.17793	5.27017	3.09611	2.66615	6.0857	2.66824	1.79005	0.905679	2.11252	2.91108	0.869294	2.79537	0.80747	0.477248	post	<12	5
29	-1.59589	-1.19538	-0.978543	-0.112472	-1.23218	-1.0216	-1.97924	-0.0146471	-0.336779	-0.258065	-0.49983	-1.00286	-1.36154	-0.519058	-1.51909	-0.367992	-1.03579	-1.57586	-1.47739	-3.15527	-0.913692	-0.399877	-1.53365	-0.186796	-0.196259	post	<12	11
30	2.41765	0.300726	1.43809	2.33774	-2.58879	1.36731	0.648217	0.716312	-1.49877	-1.77683	0.691154	1.39944	2.11755	-0.256408	0.803355	1.11666	2.73171	3.88497	2.67933	0.424448	0.113032	1.07186	2.76838	1.71245	1.50126	post	>12	31
31	1.67471	5.14178	2.60074	1.20831	-1.07294	5.05692	5.5587	2.70073	-0.295334	-0.292416	1.60134	2.7556	5.32541	3.57944	3.72184	5.44276	3.01706	2.77849	3.37745	5.6759	3.78717	1.09739	3.65143	1.57096	1.4486	post	<12	6
1	-1.98893	-3.47536	-1.38672	-0.415391	2.32842	-3.80406	-3.05283	-2.47001	1.08649	0.745683	-0.365984	-1.64372	-4.34958	-3.02092	-2.49047	-5.11082	-1.93727	-3.35241	-1.65472	-2.68563	-0.490053	-1.80189	-2.60808	-0.931592	0.261236	pre	>12	16
2	-0.740539	-3.77962	-2.99453	-1.51782	2.68616	-3.2295	-2.28465	-4.58495	1.69283	1.86911	-0.794455	-2.02785	-3.93646	-6.03188	-2.3601	-3.11602	-2.25784	-2.14666	-2.54504	-1.93389	-0.885187	-0.732161	-2.76589	-1.41953	-0.661108	pre	>12	14
3	-1.60653	-0.870823	-0.0569097	-2.14988	4.9097	-2.90779	-3.355	1.12458	1.89309	2.19931	-1.12988	-1.99592	-2.69115	1.74236	-1.89585	-3.17859	-3.49052	-2.91684	-4.20681	-2.1876	-0.980803	-1.40413	-3.69247	-2.12255	-2.86921	pre	>12	24
4	0.312682	0.172629	-0.0329609	-1.45647	2.31024	-0.332468	-1.15635	-0.033869	0.424897	0.726154	-0.779577	-1.14651	-0.281115	0.20454	-0.932577	0.293749	-1.98833	0.530985	-2.53008	-0.796069	0.00543216	-0.740788	-1.07218	-0.680221	-2.42612	pre	<12	9
5	-1.0294	-0.314493	-0.884116	-0.932441	0.602265	-1.64975	-0.953575	0.909659	0.828885	1.04702	-1.52729	-1.24003	-1.7614	1.64916	-1.24521	-1.3862	-1.7623	-0.908736	-1.72665	-0.705936	-0.913309	-1.03252	-1.69072	-1.54678	-1.61911	pre	>12	19	NONE
6	1.15947	4.48839	1.98488	-0.611857	1.67573	4.82622	5.6018	3.88597	-0.0435778	0.217813	0.0297211	1.50586	4.29643	3.96502	3.45618	5.78119	2.06716	2.28254	0.566984	5.44406	2.66125	0.459154	2.65805	0.761428	-0.221203	pre	<12	7
7	-2.93193	-4.20565	-2.221	-0.715657	-0.179072	-4.66148	-5.44125	-2.19799	-0.889069	-0.586075	-1.99989	-1.91645	-5.2677	-2.4349	-3.6994	-5.28127	-4.21861	-4.7987	-3.19287	-6.86546	-3.69771	-1.34747	-4.14633	-2.63873	-1.87324	pre	<12	12
8	-2.15443	-8.50597	-5.58732	-1.56291	-2.61985	-9.66478	-9.29907	-8.45443	-0.660113	0.481396	-1.75917	-4.26929	-10.5859	-10.4705	-5.68007	-10.7689	-5.58121	-5.10736	-3.62192	-8.60281	-4.66046	-2.06641	-6.11877	-2.67963	-0.461385	pre	<12	5
9	-3.15041	-3.6731	-2.46109	-2.02339	3.23724	-4.2304	-4.09149	-3.07321	0.76748	1.21493	-1.67078	-2.46987	-4.30837	-3.68164	-3.29599	-4.80927	-3.501	-2.83081	-3.65856	-4.14661	-2.55328	-1.9765	-3.88616	-2.59182	-2.22784	pre	<12	2
10	-3.71412	-8.2447	-5.52114	-1.99818	-3.32243	-11.7181	-12.3168	-8.70486	-2.65608	-0.313458	-3.42786	-4.20942	-10.3613	-10.3968	-7.80232	-13.2759	-7.29257	-6.92965	-4.35628	-12.2429	-6.80563	-2.64175	-8.05702	-2.93334	-2.9231	pre	<12	2
11	-4.21967	-7.19255	-3.34436	-3.20529	2.38515	-8.23378	-7.76135	-2.21966	0.96058	1.61358	-3.73308	-4.24038	-8.75888	-2.74536	-5.51415	-8.38443	-6.72033	-5.6489	-5.15062	-7.9392	-4.53552	-3.49763	-7.09934	-4.25461	-4.72062	pre	>12	14
12	-2.46473	-8.10812	-4.65146	-2.01208	2.20223	-9.75372	-9.57028	-7.7027	1.19218	2.27466	-3.32553	-4.41782	-9.76641	-7.04845	-6.60229	-11.7623	-6.46023	-4.90069	-4.6249	-7.69735	-5.78513	-2.81558	-6.98417	-3.28962	-4.12284	pre	<12	6
13	-1.01973	-2.99641	-1.78626	-0.502654	4.24472	-3.37683	-4.30339	-3.93646	1.50786	1.01438	-1.54001	-1.56092	-3.23386	-3.87544	-2.83239	-4.1168	-2.22625	-1.66047	-2.84837	-3.91634	-1.9735	-0.523969	-2.92548	-0.237938	-1.27566	pre	<12	10
14	-1.57559	-1.60233	-0.670554	-0.233416	-0.940599	-0.751589	-2.14097	-0.365278	0.34552	0.661919	-0.513945	-1.31413	-1.27163	-1.0269	-1.31342	-0.0253594	-1.49522	-2.67694	-1.82308	-4.39573	-0.717057	0.141224	-2.14056	-0.277225	0.084272	pre	<12	10
15	-2.38151	-1.08641	-0.524021	-1.44536	4.80211	-1.10488	-1.88402	1.41878	2.65393	1.52501	0.0570162	-1.72115	-1.84623	1.29182	-1.3688	0.473307	-2.109	-2.72959	-2.47683	-2.13009	-0.0302332	-0.487679	-2.32936	-1.82129	-2.26679	pre	<12	10
16	0.380138	-0.409838	-0.295235	-0.509927	2.56743	0.229526	-0.262866	1.28137	1.88078	1.30552	0.619932	-1.14241	-0.186196	1.89136	-0.376631	0.940265	-0.639088	1.09355	-1.2764	-0.226134	0.557659	-0.667993	-0.461498	0.123443	-1.08326	pre	<12	1
17	-1.14962	0.923755	0.909918	-1.77831	3.10342	-0.643851	0.709903	0.315217	1.18253	0.0232228	-1.06424	-0.916973	-0.154573	1.14696	-0.0265626	-0.309567	-1.98213	-1.23163	-2.10581	0.671301	2.04988	0.161776	-1.58083	-1.47309	-2.09363	pre	<12	4
18	1.25264	0.300185	-0.0556943	-0.0146284	4.43345	1.19191	1.32292	0.532525	2.13075	2.33583	0.154315	-0.442124	1.16935	-0.314121	0.696686	2.28941	0.708833	2.27172	-1.64158	1.0966	1.71906	0.662012	0.664761	0.863337	0.207837	pre	>12	39
19	3.96675	2.72497	2.26787	1.69907	-2.26032	2.42006	3.51717	1.36045	-0.825622	-1.392	2.15428	1.9605	4.92125	2.78259	2.21161	0.96845	4.5659	5.14679	2.92524	5.33012	1.11851	1.57509	4.52394	2.93263	2.17227	pre	<12	7
20	-1.85107	-0.717751	0.624811	-1.12137	2.98956	-1.50675	-1.94737	2.76211	1.48366	2.04819	-0.830036	-1.65704	-1.69591	4.11365	-1.80745	-1.48237	-2.11125	-2.01654	-2.77905	-2.7723	-0.581333	-0.353307	-2.74435	-0.989062	-1.98426	pre	>12	24	NONE
21	0.146409	-0.849438	0.542835	-0.8206	3.24629	-0.723358	-1.14217	1.42707	1.99128	1.10555	-0.189828	-1.19227	-0.71225	2.7027	-1.04399	-0.283545	-1.36963	0.630013	-1.98254	-1.62033	-0.329825	0.0951043	-1.71165	-0.842736	-0.91829	pre	>12	26	NONE
22	-2.19562	1.18367	1.21133	-0.24819	5.27068	-0.424547	-0.796292	3.40031	3.49624	2.53031	-0.652242	-0.730025	0.132894	5.13274	-0.412148	0.110976	-1.4636	-1.67471	-1.82228	-1.35418	0.813725	-0.645273	-1.31947	-1.4873	-2.22441	pre	<12	2
23	1.85712	0.429657	0.352803	0.763407	1.90258	1.15289	1.07117	-0.470971	0.251532	0.450035	-0.0048725	0.682522	1.47179	-1.38614	0.66162	0.908872	2.00118	2.49584	0.458475	0.630276	1.0316	0.999575	1.64335	1.44054	-0.026193	pre	<12	7
24	-3.15661	-0.867743	0.375433	-2.36607	2.09442	-2.15424	-1.68175	0.370153	0.531292	0.0964251	-1.55329	-2.00035	-1.9425	1.5438	-2.25841	-2.23162	-3.15196	-2.90176	-2.445	-1.74468	-0.476997	-1.22087	-3.72701	-1.75566	-3.95894	pre	<12	4
25	1.76125	1.26814	0.992761	0.836018	0.7653	2.16805	3.20589	1.02673	0.00661283	-0.0714743	1.40257	0.970627	2.5989	0.85915	1.35633	2.94591	2.75508	2.43176	0.955715	3.37262	1.1348	0.427229	2.52459	0.329432	0.860226	pre	>12	17
26	1.23495	-2.31369	-0.580154	0.61061	1.16311	-2.88724	-2.57931	-0.155473	0.590968	0.448193	-0.586305	-1.48883	-1.64474	-0.11786	-1.74506	-3.06604	-0.578725	1.67775	-1.17117	-1.59482	-1.59052	0.407861	-0.727215	0.841405	0.132554	pre	>12	17	NONE
27	0.900983	-1.35383	-0.86526	-0.243622	4.60017	-0.635851	-0.790699	-1.73565	2.50243	1.69819	0.604001	-0.267989	-0.137846	-2.65913	-0.603275	-1.32411	-0.238859	0.999932	-0.736289	1.86843	-0.305302	0.241577	-0.672107	-0.268831	-0.0109873	pre	<12	8
28	0.184886	0.566143	-0.154613	-0.0910284	3.66228	0.19762	-1.13345	-1.85027	1.76112	1.77849	0.0118698	-1.65657	0.401249	-0.849054	-0.651643	-0.973552	-1.26585	0.396156	-1.91841	-1.30746	0.521263	0.0417493	-0.957325	-0.190272	-1.56913	pre	<12	5
29	-0.603382	0.217339	-0.509475	-0.733878	0.183922	0.0159148	-1.1725	0.539199	-0.00608045	0.214638	-0.37075	-1.31347	-0.09442	0.506678	-1.06199	1.19366	-1.45303	-0.253612	-1.9404	-2.48151	-0.0765609	-0.0122517	-1.13202	0.212531	-0.370059	pre	<12	11
30	2.09259	2.00716	1.36183	1.93233	0.413278	3.25222	3.34292	3.72193	0.681891	-0.338244	1.66916	1.75492	3.88347	3.12893	2.73846	4.69113	3.16058	2.98995	1.38213	1.09575	1.77988	2.16629	3.4383	1.59875	1.51081	pre	>12	31
31	0.180726	2.79559	2.14173	0.667386	2.58007	3.30383	3.97393	3.41666	1.03026	0.735698	1.2341	1.11856	3.12868	3.72061	2.23224	3.84332	2.03819	1.15152	0.621272	3.4428	1.98363	0.881195	2.0146	-0.0418941	0.203091	pre	<12	6
