# Supplementary material for: Adaptive transcriptomic and immune infiltrate responses in the tumor immune microenvironment following neoadjuvant chemotherapy in high grade serous ovarian cancer reveal novel prognostic associations and activation of pro-tumorigenic pathways
Source: Front Immunol. 2022 Sep 5;13:965331. doi: 10.3389/fimmu.2022.965331 (PMC9483165; doi:10.3389/fimmu.2022.965331)
Supplement: Supplementary Table 4 — NanoString raw cell type scores, with clinical annotations. [file Table_4.xlsx]

## Sheet: cell type scores - raw
Pt #	CD45	T-cells	Cytotoxic cells	CD8 T cells	Exhausted CD8	NK CD56dim cells	Macrophages	DC	B-cells	Neutrophils	Mast cells	Treatment	PFI group	PFI	Recurrence
1	4.90321	4.13738	3.96044	4.72588	4.29237	3.61946	7.20992	4.96933	3.45064	4.78653	3.94774	post	>12	16
2	5.41762	4.67927	4.36023	5.10744	4.45746	3.34743	7.21206	5.11785	4.01394	4.78654	3.7224	post	>12	14
3	7.09563	6.12739	6.23941	7.52923	6.13684	3.98842	8.91973	5.22583	4.6169	4.97839	5.98291	post	>12	24
4	5.68709	4.14073	4.3293	4.45006	5.24392	3.72164	7.13643	4.93651	4.3028	4.85326	5.1152	post	<12	9
5	5.88907	4.32475	4.5055	4.73667	4.83685	2.5419	7.72286	5.18007	3.30752	4.46272	3.3485	post	>12	19	NONE
6	6.26426	4.96481	5.83258	5.44382	4.76649	3.56258	8.43716	5.47611	3.82278	5.78119	4.95549	post	<12	7
7	6.61431	5.15809	5.39126	5.88396	5.41753	2.59146	8.58872	4.09358	3.72305	5.8334	3.38531	post	<12	12
8	6.29601	5.32267	5.25261	5.87667	5.11866	3.4579	7.96732	5.91311	4.35047	5.05794	2.93269	post	<12	5
9	6.27503	5.23606	4.91635	6.33834	5.00285	2.35262	8.5363	3.86744	3.43205	4.89013	3.40923	post	<12	2
10	3.85744	2.61643	2.85454	3.08114	3.79416	1.81823	6.00315	3.39971	1.89759	4.10878	2.24692	post	<12	2
11	7.31397	5.98847	5.77591	7.17914	5.94411	4.2545	9.96491	4.94591	4.44126	5.53065	4.81386	post	>12	14
12	6.77857	5.37456	5.25808	6.26318	5.51772	3.43629	8.41967	5.11901	4.63624	4.91122	6.197	post	<12	6
13	6.27474	4.85065	4.9126	5.95802	5.49406	4.13785	7.3559	4.27387	4.83722	4.17345	3.55265	post	<12	10
14	4.96927	4.00355	3.64494	4.71052	4.06794	3.59147	6.41236	4.05746	3.79736	3.91309	4.23445	post	<12	10
15	7.22588	5.58029	6.21313	7.32391	6.089	4.66473	9.58547	5.62909	5.6453	5.74962	6.2207	post	<12	10
16	5.24868	3.83396	3.91344	4.91783	3.93597	3.09585	6.47393	3.40871	3.45223	4.13764	3.51681	post	<12	1
17	6.83245	5.43848	5.64004	6.55503	5.48383	4.22718	8.74686	4.719	4.75408	6.24692	5.98992	post	<12	4
18	6.98566	5.54598	5.82931	7.08558	6.16521	4.75648	9.39588	5.79702	5.16863	5.863	6.76733	post	>12	39
19	6.86128	5.45798	5.14495	6.01641	5.14242	4.16486	9.37179	5.80703	4.3787	5.85638	6.74317	post	<12	7
20	7.75211	6.35058	5.73798	7.40151	5.82781	4.35709	8.8206	5.46669	5.73841	6.47055	6.59355	post	>12	24	NONE
21	6.24958	5.16555	5.07192	5.63756	5.88934	5.51241	8.45157	5.22003	5.54684	5.52051	6.55333	post	>12	26	NONE
22	5.97645	4.61339	4.4864	5.04861	5.10566	4.01727	7.93698	5.30488	5.05696	4.81356	5.21778	post	<12	2
23	7.15319	6.07187	5.16277	6.7889	5.66753	4.27459	8.74418	5.34995	4.86049	5.26837	5.57713	post	<12	7
24	6.68602	5.18899	5.31252	5.72293	5.50578	4.26219	8.1393	5.78087	5.50349	6.09744	5.26936	post	<12	4
25	6.66586	4.61857	5.1727	5.43608	4.9874	3.83087	9.07681	5.21393	4.87428	6.90265	6.45172	post	>12	17
26	6.86975	5.53838	5.61224	6.84468	6.14288	4.53537	8.89431	5.84451	4.12359	5.81396	6.38394	post	>12	17	NONE
27	7.63271	6.47912	6.46588	7.40474	6.70643	5.01375	9.62457	5.25173	5.74327	6.17897	6.3472	post	<12	8
28	7.6374	6.08726	5.5972	6.75085	5.62683	3.73196	8.24135	4.99893	5.78942	5.04174	5.36375	post	<12	5
29	5.70085	4.55148	4.61086	5.64539	4.89523	3.79326	7.11495	4.28162	4.23542	4.56156	4.55467	post	<12	11
30	6.0352	5.06756	5.05476	6.22552	5.65577	3.63265	8.32829	5.24697	4.05046	4.71279	6.81025	post	>12	31
31	6.77896	5.85104	5.90091	6.9652	5.5234	4.03668	8.4047	4.43237	4.38338	6.4377	4.50997	post	<12	6
1	5.1626	3.58492	3.99474	3.94982	4.27119	3.41156	6.96854	4.70043	3.32213	4.39492	3.22869	pre	>12	16
2	5.47273	4.28289	3.95496	4.47561	4.39008	3.55077	6.55503	3.96097	3.92299	4.65168	3.68885	pre	>12	14
3	5.19439	3.88361	4.42658	4.425	4.66865	3.45826	7.34238	3.90939	2.47396	4.3877	3.72163	pre	>12	24
4	6.26498	5.13662	4.92873	5.66907	4.71038	3.468	8.32303	4.77666	4.64766	5.01356	3.22368	pre	<12	9
5	6.13534	4.26534	4.42161	4.74043	4.50981	3.08954	7.63013	4.27026	3.99011	4.60088	4.15105	pre	>12	19	NONE
6	7.03807	5.68747	6.5762	6.41221	5.66814	4.29872	9.04752	5.35293	4.82472	5.85747	5.23265	pre	<12	7
7	5.17691	4.04694	3.86584	4.43436	4.11364	2.50931	6.54479	3.00132	3.27788	3.68641	3.1537	pre	<12	12
8	3.70974	3.06562	2.81285	3.67213	3.73302	2.15039	5.81083	4.04034	2.47802	3.58019	2.36883	pre	<12	5
9	4.96936	3.92728	3.65945	4.32246	4.01636	3.04435	7.1405	3.60682	3.06892	4.33969	2.98577	pre	<12	2
10	3.54727	2.24178	2.42679	3.07848	3.00341	2.35229	5.10492	2.58319	2.49456	2.72235	2.40512	pre	<12	2
11	4.166	3.24571	3.26591	4.1333	3.37495	2.53198	6.41148	3.23145	2.54558	4.2603	2.94539	pre	>12	14
12	3.78475	2.50018	2.2487	2.97598	2.73128	2.11462	6.32195	2.15428	1.94557	3.66637	2.42429	pre	<12	6
13	5.14566	3.94025	3.73065	4.45912	4.09928	3.53708	6.86086	3.29544	3.82985	4.17306	3.1705	pre	<12	10
14	5.90606	4.66263	4.63001	5.58046	4.81835	3.31258	7.13585	3.97925	4.02551	4.47642	4.28653	pre	<12	10
15	5.70425	5.03461	4.50099	4.79914	5.42506	4.05733	7.49904	3.79812	4.94377	5.3444	3.66314	pre	<12	10
16	5.94902	4.74116	4.2657	5.48003	5.04382	4.49699	7.48987	4.7008	4.37292	5.23438	4.84799	pre	<12	1
17	5.83953	4.34303	4.78647	5.21396	4.91365	4.51927	7.30403	3.78838	4.10817	5.15015	3.96875	pre	<12	4
18	6.12331	5.1993	4.93736	6.07186	5.24715	4.32301	7.78869	4.55102	4.5353	5.27278	4.68817	pre	>12	39
19	6.65224	4.73798	4.38547	5.32363	5.39184	4.89873	9.39073	6.39516	4.44857	6.19557	6.89649	pre	<12	7
20	5.78193	4.1646	4.16901	4.22233	4.01246	3.44188	7.04439	3.8075	4.05872	4.13853	4.14111	pre	>12	24	NONE
21	5.61287	4.40994	4.35807	5.14004	4.70036	4.04445	7.70792	4.78742	3.67661	4.77881	3.31361	pre	>12	26	NONE
22	6.16164	3.9946	5.03324	4.43029	4.55204	3.7522	8.20201	4.18582	4.49463	4.93903	4.08083	pre	<12	2
23	6.24795	4.88678	4.73988	5.43743	4.7305	4.65188	8.00522	5.33536	4.09019	5.18081	4.92077	pre	<12	7
24	5.24744	3.74562	4.337	4.56106	4.59062	3.69251	7.42504	4.22966	3.84081	4.92849	4.06574	pre	<12	4
25	6.69208	5.15001	5.17348	5.89291	5.3584	4.3564	8.7996	5.97818	4.86936	5.80917	6.12625	pre	>12	17
26	5.32384	4.01317	4.26009	4.3743	4.287	3.52168	7.2983	4.31735	3.46577	4.64771	5.26218	pre	>12	17	NONE
27	5.6233	4.67596	4.69154	5.32564	4.99626	4.50244	7.81361	4.45105	4.16377	5.5679	4.18913	pre	<12	8
28	5.64776	4.53231	4.54763	4.85243	4.59717	4.02942	7.07636	3.8294	3.77613	4.76018	4.50801	pre	<12	5
29	5.92694	5.09832	4.84531	6.20818	5.02737	4.06102	7.0833	4.17797	4.35993	4.85778	4.3268	pre	<12	11
30	7.06728	5.49071	5.23869	6.26039	5.7989	4.37045	8.23947	5.84745	5.46428	5.46122	6.00007	pre	>12	31
31	6.73247	5.56366	5.40487	5.89881	5.56988	4.46721	8.74931	5.17206	4.82403	5.80828	5.15119	pre	<12	6
