# Supplementary material for: Adaptive transcriptomic and immune infiltrate responses in the tumor immune microenvironment following neoadjuvant chemotherapy in high grade serous ovarian cancer reveal novel prognostic associations and activation of pro-tumorigenic pathways
Source: Front Immunol. 2022 Sep 5;13:965331. doi: 10.3389/fimmu.2022.965331 (PMC9483165; doi:10.3389/fimmu.2022.965331)
Supplement: Supplementary Table 5 — All post-NACT differentially expressed genes between patients with ≤12 mo PFI versus those with >12 mo PFI. [file Table_5.xlsx]

## Sheet: DE results - PFS.Groupingless.t
	Log2 fold change	std error (log2)	Lower confidence limit (log2)	Upper confidence limit (log2)	Linear fold change	Lower confidence limit (linear)	Upper confidence limit (linear)	P-value	BY.p.value	method	Gene.sets	probe.ID
UBE2C-mRNA	2.63	0.63	1.4	3.87	6.2	2.63	14.6	0.000248	0.668	lm.nb	Antigen Presentation, Cell Proliferation, Metabolic Stress	NM_007019.2:445
CCNE1-mRNA	1.93	0.469	1.01	2.85	3.81	2.01	7.2	0.000292	0.668	lm.nb	Angiogenesis, Cell Proliferation, Metabolic Stress, PI3K-Akt	NM_001238.1:1155
SNAI1-mRNA	-0.866	0.215	-1.29	-0.444	0.549	0.409	0.735	0.000379	0.668	lm.nb		NM_005985.3:960
CCNB1-mRNA	1.43	0.371	0.706	2.16	2.7	1.63	4.46	0.000578	0.763	lm.nb	Cell Proliferation	NM_031966.2:710
ITGA1-mRNA	-0.804	0.215	-1.23	-0.383	0.573	0.427	0.767	0.000809	0.841	lm.nb	Immune Cell Adhesion and Migration, Lymphoid Compartment, Matrix Remodeling and Metastasis, PI3K-Akt	NM_181501.1:502
CENPF-mRNA	2.03	0.557	0.936	3.12	4.08	1.91	8.69	0.00105	0.841	lm.nb	Cell Proliferation	NM_016343.3:9260
BIRC5-mRNA	1.71	0.474	0.785	2.64	3.28	1.72	6.24	0.00111	0.841	lm.nb	Apoptosis, Cell Proliferation	NM_001168.2:1215
ZEB1-mRNA	-0.91	0.258	-1.42	-0.404	0.532	0.375	0.756	0.00143	0.946	lm.nb		NM_001128128.2:2292
RRM2-mRNA	1.38	0.4	0.595	2.16	2.6	1.51	4.48	0.00176	1	lm.nb	Cell Proliferation	NM_001034.1:490
ITPK1-mRNA	-0.259	0.0763	-0.408	-0.109	0.836	0.753	0.927	0.00201	1	lm.nb	Angiogenesis	NM_001142593.2:958
VEGFC-mRNA	-0.716	0.219	-1.15	-0.287	0.609	0.452	0.819	0.00275	1	lm.nb	Angiogenesis, MAPK, PI3K-Akt	NM_005429.4:588
ANLN-mRNA	1.7	0.524	0.672	2.73	3.25	1.59	6.62	0.00298	1	lm.nb	Cell Proliferation	NM_018685.2:240
EZH2-mRNA	1.06	0.328	0.415	1.7	2.08	1.33	3.25	0.00313	1	lm.nb	Angiogenesis, Epigenetic Regulation, Metabolic Stress	NM_004456.4:1596
CLEC14A-mRNA	-0.983	0.307	-1.58	-0.382	0.506	0.333	0.768	0.00329	1	lm.nb	Immune Cell Adhesion and Migration	NM_175060.1:1930
HMGA1-mRNA	0.927	0.291	0.357	1.5	1.9	1.28	2.82	0.00343	1	lm.nb	Epigenetic Regulation, Metabolic Stress	NM_145902.2:906
MKI67-mRNA	1.63	0.515	0.618	2.64	3.09	1.53	6.21	0.00367	1	lm.nb	Cell Proliferation	NM_002417.2:2005
TPI1-mRNA	0.501	0.159	0.189	0.813	1.41	1.14	1.76	0.00382	1	lm.nb	Metabolic Stress	NM_000365.5:153
PRLR-mRNA	-1.98	0.635	-3.23	-0.737	0.253	0.107	0.6	0.00407	1	lm.nb	Cytotoxicity, JAK-STAT Signaling, PI3K-Akt	NM_000949.5:990
PRR5-mRNA	-0.696	0.225	-1.14	-0.254	0.617	0.455	0.838	0.00439	1	lm.nb	Costimulatory Signaling, Metabolic Stress	NM_015366.3:1635
CEP55-mRNA	1.58	0.511	0.575	2.58	2.98	1.49	5.98	0.00444	1	lm.nb	Cell Proliferation	NM_018131.3:570
ITGB8-mRNA	1.25	0.408	0.453	2.05	2.38	1.37	4.15	0.00462	1	lm.nb	Immune Cell Adhesion and Migration, Matrix Remodeling and Metastasis, PI3K-Akt	NM_002214.2:2609
RAD51-mRNA	1.45	0.474	0.524	2.38	2.74	1.44	5.21	0.00468	1	lm.nb	Cell Proliferation, DNA Damage Repair	NM_133487.3:1570
ERBB2-mRNA	0.852	0.278	0.306	1.4	1.8	1.24	2.63	0.00473	1	lm.nb	Hypoxia, Metabolic Stress	NM_004448.2:2405
RORC-mRNA	2.04	0.671	0.722	3.35	4.1	1.65	10.2	0.00502	1	lm.nb		NM_001001523.1:2839
PTGS2-mRNA	-1.25	0.417	-2.07	-0.434	0.42	0.239	0.74	0.00549	1	lm.nb	Costimulatory Signaling, Myeloid Compartment	NM_000963.1:495
ENO1-mRNA	0.805	0.273	0.271	1.34	1.75	1.21	2.53	0.0062	1	lm.nb	Hypoxia, Metabolic Stress	NM_001428.3:782
ANGPT1-mRNA	-0.966	0.329	-1.61	-0.32	0.512	0.327	0.801	0.00649	1	lm.nb	Angiogenesis, Hypoxia, MAPK, Myeloid Compartment, PI3K-Akt	NM_001199859.1:3620
GHR-mRNA	-1.33	0.456	-2.22	-0.436	0.398	0.214	0.739	0.00679	1	lm.nb	Cytotoxicity, Interferon Signaling, JAK-STAT Signaling, PI3K-Akt	NM_000163.2:1835
TIE1-mRNA	-0.762	0.262	-1.28	-0.248	0.59	0.413	0.842	0.00699	1	lm.nb		NM_005424.4:2940
JAG1-mRNA	-0.683	0.239	-1.15	-0.215	0.623	0.45	0.862	0.0078	1	lm.nb	Angiogenesis, Notch Signaling	NM_000214.2:3509
PPARG-mRNA	-1.4	0.492	-2.36	-0.433	0.379	0.194	0.741	0.00815	1	lm.nb		NM_005037.5:434
BRD4-mRNA	0.229	0.0807	0.0705	0.387	1.17	1.05	1.31	0.00829	1	lm.nb	Epigenetic Regulation	NM_001330384.1:2083
MAPK10-mRNA	-1.16	0.411	-1.97	-0.355	0.447	0.256	0.782	0.00847	1	lm.nb	Autophagy, MAPK, Metabolic Stress, Wnt Signaling	NM_001318067.1:2280
FANCA-mRNA	1.57	0.554	0.479	2.65	2.96	1.39	6.29	0.00849	1	lm.nb	DNA Damage Repair	NM_001018112.1:580
EGR1-mRNA	-0.951	0.338	-1.61	-0.288	0.517	0.327	0.819	0.00876	1	lm.nb	Costimulatory Signaling, Interferon Signaling, Lymphoid Compartment	NM_001964.2:2034
SERPINH1-mRNA	-0.561	0.201	-0.955	-0.167	0.678	0.516	0.89	0.00915	1	lm.nb	Angiogenesis, Matrix Remodeling and Metastasis	NM_001207014.1:1850
MTOR-mRNA	0.47	0.168	0.14	0.799	1.38	1.1	1.74	0.00918	1	lm.nb	Autophagy, Costimulatory Signaling, Hypoxia, JAK-STAT Signaling, Metabolic Stress, PI3K-Akt	NM_004958.3:3444
CDH5-mRNA	-0.809	0.3	-1.4	-0.22	0.571	0.38	0.859	0.0117	1	lm.nb	Immune Cell Adhesion and Migration	NM_001795.3:3405
COL6A3-mRNA	-0.772	0.287	-1.33	-0.209	0.586	0.397	0.865	0.0118	1	lm.nb	Matrix Remodeling and Metastasis, PI3K-Akt	NM_004369.3:3293
PALMD-mRNA	-0.823	0.308	-1.43	-0.219	0.565	0.372	0.859	0.0123	1	lm.nb		NM_017734.4:224
NFATC2-mRNA	-0.874	0.329	-1.52	-0.23	0.546	0.349	0.853	0.0126	1	lm.nb	Costimulatory Signaling, Wnt Signaling	NM_173091.2:1840
TYMS-mRNA	1.26	0.477	0.322	2.19	2.39	1.25	4.57	0.0134	1	lm.nb	Cell Proliferation	NM_001071.1:395
CD276-mRNA	-0.419	0.16	-0.731	-0.106	0.748	0.602	0.929	0.0137	1	lm.nb	Immune Cell Adhesion and Migration	NM_001024736.1:2119
PDGFRB-mRNA	-0.735	0.281	-1.29	-0.184	0.601	0.41	0.88	0.014	1	lm.nb	MAPK, Metabolic Stress, PI3K-Akt	NM_002609.3:460
BMP2-mRNA	-0.982	0.377	-1.72	-0.243	0.506	0.303	0.845	0.0144	1	lm.nb	Hedgehog Signaling, Matrix Remodeling and Metastasis, TGF-beta Signaling	NM_001200.3:1193
CCL13-mRNA	1.66	0.644	0.395	2.92	3.16	1.32	7.57	0.0154	1	lm.nb	Cytokine and Chemokine Signaling	NM_005408.2:129
LRRC32-mRNA	-0.691	0.27	-1.22	-0.162	0.619	0.429	0.894	0.0159	1	lm.nb		NM_005512.2:3852
IL10-mRNA	-1.29	0.506	-2.29	-0.302	0.408	0.205	0.811	0.0161	1	lm.nb	Cytokine and Chemokine Signaling, JAK-STAT Signaling	NM_000572.2:240
MMRN2-mRNA	-0.636	0.251	-1.13	-0.145	0.643	0.458	0.904	0.0168	1	lm.nb	Angiogenesis	NM_024756.2:3040
IFNG-mRNA	-1.28	0.511	-2.28	-0.277	0.412	0.206	0.826	0.0183	1	lm.nb	Antigen Presentation, Cytotoxicity, Hypoxia, Interferon Signaling, JAK-STAT Signaling, Lymphoid Compartment, TGF-beta Signaling	NM_000619.2:450
TCF3-mRNA	0.35	0.14	0.0751	0.625	1.27	1.05	1.54	0.0185	1	lm.nb		NM_003200.3:276
CXCL9-mRNA	1.26	0.505	0.269	2.25	2.39	1.21	4.76	0.0186	1	lm.nb	Cytokine and Chemokine Signaling, Lymphoid Compartment	NM_002416.2:2012
CXorf36-mRNA	-0.882	0.354	-1.58	-0.188	0.543	0.335	0.878	0.0188	1	lm.nb		NM_024689.2:131
MAGEA12-mRNA	-1.17	0.477	-2.11	-0.237	0.444	0.232	0.848	0.0202	1	lm.nb		NM_001166386.1:567
MYCT1-mRNA	-1.04	0.429	-1.88	-0.199	0.486	0.271	0.871	0.0219	1	lm.nb		NM_025107.2:159
SOX11-mRNA	1.76	0.73	0.335	3.19	3.4	1.26	9.16	0.0221	1	lm.nb	Wnt Signaling	NM_003108.3:4548
LOXL2-mRNA	-0.773	0.32	-1.4	-0.145	0.585	0.379	0.904	0.0223	1	lm.nb	Matrix Remodeling and Metastasis	NM_002318.2:40
COL5A1-mRNA	-0.898	0.372	-1.63	-0.168	0.537	0.324	0.89	0.0224	1	lm.nb	Matrix Remodeling and Metastasis	NM_000093.4:1133
PDZK1IP1-mRNA	1.43	0.597	0.264	2.6	2.7	1.2	6.08	0.0229	1	lm.nb	Myeloid Compartment	NM_005764.3:229
PLA2G2A-mRNA	1.68	0.7	0.307	3.05	3.2	1.24	8.28	0.0231	1	lm.nb	MAPK	NM_000300.2:715
CDC20-mRNA	1.3	0.543	0.234	2.36	2.46	1.18	5.15	0.0235	1	lm.nb	Antigen Presentation, Cell Proliferation	NM_001255.1:915
ACVR1C-mRNA	-1.3	0.545	-2.36	-0.228	0.407	0.194	0.854	0.0241	1	lm.nb	TGF-beta Signaling	NM_145259.2:5168
CCL18-mRNA	-1.27	0.539	-2.33	-0.212	0.415	0.199	0.863	0.0256	1	lm.nb	Cytokine and Chemokine Signaling	NM_002988.3:45
PFKFB3-mRNA	-0.566	0.241	-1.04	-0.0945	0.676	0.487	0.937	0.0256	1	lm.nb	Hypoxia, Metabolic Stress	NM_004566.3:1925
TP53-mRNA	0.493	0.209	0.0822	0.903	1.41	1.06	1.87	0.0257	1	lm.nb	Apoptosis, Cell Proliferation, DNA Damage Repair, MAPK, Metabolic Stress, Notch Signaling, PI3K-Akt, Wnt Signaling	NM_000546.2:1330
DUSP1-mRNA	-0.658	0.28	-1.21	-0.109	0.634	0.433	0.927	0.0258	1	lm.nb	MAPK	NM_004417.3:1428
KIR3DL1-mRNA	-1.13	0.482	-2.07	-0.187	0.457	0.237	0.878	0.0259	1	lm.nb	Antigen Presentation, Cytotoxicity, Lymphoid Compartment	NM_001322168.1:466
SELE-mRNA	-1.12	0.484	-2.07	-0.174	0.459	0.238	0.886	0.0276	1	lm.nb	Immune Cell Adhesion and Migration	NM_000450.2:257
MELK-mRNA	0.848	0.367	0.129	1.57	1.8	1.09	2.96	0.0282	1	lm.nb	Cell Proliferation	NM_014791.2:365
CBLC-mRNA	1.26	0.549	0.185	2.34	2.4	1.14	5.05	0.0291	1	lm.nb	Cytotoxicity	NM_001130852.1:657
ATF3-mRNA	-0.783	0.341	-1.45	-0.114	0.581	0.366	0.924	0.0291	1	lm.nb	Antigen Presentation	NM_001674.3:1487
PSMB8-mRNA	0.419	0.183	0.061	0.777	1.34	1.04	1.71	0.0292	1	lm.nb	Antigen Presentation, Apoptosis, Cell Proliferation, Costimulatory Signaling, Hedgehog Signaling, Interferon Signaling, NF-kappaB Signaling	NM_004159.4:1080
MAGEC2-mRNA	1.87	0.818	0.267	3.47	3.66	1.2	11.1	0.0297	1	lm.nb		NM_016249.3:327
KDR-mRNA	-0.89	0.389	-1.65	-0.127	0.54	0.318	0.916	0.0297	1	lm.nb	MAPK, Matrix Remodeling and Metastasis, PI3K-Akt	NM_002253.2:336
CCND2-mRNA	-0.657	0.288	-1.22	-0.0936	0.634	0.429	0.937	0.0298	1	lm.nb	Angiogenesis, Cell Proliferation, JAK-STAT Signaling, PI3K-Akt, Wnt Signaling	NM_001759.2:5825
BNIP3L-mRNA	-0.457	0.2	-0.849	-0.0647	0.728	0.555	0.956	0.0299	1	lm.nb		NM_001330491.1:2559
TNFRSF10D-mRNA	-0.759	0.332	-1.41	-0.107	0.591	0.376	0.928	0.0299	1	lm.nb		NM_003840.4:838
ZEB2-mRNA	-0.547	0.24	-1.02	-0.0763	0.684	0.494	0.948	0.0303	1	lm.nb		NM_001171653.1:1879
DNMT1-mRNA	0.438	0.192	0.0608	0.815	1.35	1.04	1.76	0.0304	1	lm.nb	Epigenetic Regulation	NM_001130823.2:2500
PRKACB-mRNA	-0.444	0.196	-0.828	-0.0606	0.735	0.563	0.959	0.0309	1	lm.nb	Autophagy, Cytokine and Chemokine Signaling, Hedgehog Signaling, MAPK, Wnt Signaling	NM_182948.2:805
TNFRSF18-mRNA	-0.898	0.396	-1.67	-0.121	0.537	0.313	0.919	0.0311	1	lm.nb	NF-kappaB Signaling	NM_148901.1:282
EXO1-mRNA	1.28	0.571	0.164	2.4	2.43	1.12	5.29	0.0324	1	lm.nb	Cell Proliferation, DNA Damage Repair	NM_006027.3:820
LILRA5-mRNA	-0.812	0.363	-1.52	-0.101	0.569	0.348	0.932	0.033	1	lm.nb	Myeloid Compartment	NM_181879.2:545
OTOA-mRNA	-1.07	0.48	-2.01	-0.132	0.476	0.248	0.913	0.0333	1	lm.nb		NM_001161683.1:1693
CCL14-mRNA	-0.987	0.443	-1.86	-0.118	0.505	0.276	0.922	0.034	1	lm.nb	Cytokine and Chemokine Signaling	NM_032962.4:253
RBL2-mRNA	-0.241	0.109	-0.456	-0.0273	0.846	0.729	0.981	0.0352	1	lm.nb	Cell Proliferation, PI3K-Akt, TGF-beta Signaling	NM_001323611.1:1085
KIF2C-mRNA	1.58	0.72	0.165	2.99	2.98	1.12	7.92	0.0367	1	lm.nb	Antigen Presentation, Cell Proliferation	NM_006845.2:1020
PMS2-mRNA	0.435	0.199	0.0444	0.826	1.35	1.03	1.77	0.0373	1	lm.nb	DNA Damage Repair	NM_000535.6:894
IL11-mRNA	-0.826	0.381	-1.57	-0.0794	0.564	0.336	0.946	0.0385	1	lm.nb	Cytokine and Chemokine Signaling, JAK-STAT Signaling, Lymphoid Compartment	NM_000641.3:1723
CDC25C-mRNA	1.3	0.602	0.115	2.47	2.45	1.08	5.56	0.0399	1	lm.nb	Cell Proliferation	NM_001790.4:1056
GLUD1-mRNA	-0.214	0.0996	-0.409	-0.0184	0.862	0.753	0.987	0.0405	1	lm.nb		NM_005271.2:2680
BRIP1-mRNA	0.95	0.443	0.0815	1.82	1.93	1.06	3.53	0.0405	1	lm.nb	DNA Damage Repair	NM_032043.2:1570
ICAM2-mRNA	-0.596	0.279	-1.14	-0.0501	0.661	0.453	0.966	0.0409	1	lm.nb	Immune Cell Adhesion and Migration, Matrix Remodeling and Metastasis	NM_000873.3:415
TNFAIP6-mRNA	-1.25	0.585	-2.4	-0.103	0.421	0.19	0.931	0.0412	1	lm.nb	Angiogenesis, Myeloid Compartment	NM_007115.3:165
LAMB3-mRNA	1.13	0.531	0.0909	2.17	2.19	1.07	4.51	0.0417	1	lm.nb	Matrix Remodeling and Metastasis, Myeloid Compartment, PI3K-Akt	NM_000228.2:3350
THBD-mRNA	-0.829	0.39	-1.59	-0.0651	0.563	0.332	0.956	0.0421	1	lm.nb	Antigen Presentation	NM_000361.2:1674
COL17A1-mRNA	-0.862	0.409	-1.66	-0.061	0.55	0.316	0.959	0.0437	1	lm.nb	Matrix Remodeling and Metastasis, Myeloid Compartment	NM_000494.3:3330
FOSL1-mRNA	-1.04	0.493	-2	-0.0723	0.487	0.249	0.951	0.0439	1	lm.nb	Myeloid Compartment, Wnt Signaling	NM_005438.3:1320
ROR2-mRNA	-0.563	0.267	-1.09	-0.0386	0.677	0.471	0.974	0.0441	1	lm.nb		NM_001318204.1:674
NRAS-mRNA	0.525	0.25	0.0356	1.01	1.44	1.02	2.02	0.0443	1	lm.nb	Autophagy, Cytokine and Chemokine Signaling, MAPK, Metabolic Stress, PI3K-Akt	NM_002524.4:2168
FAS-mRNA	-0.588	0.28	-1.14	-0.0388	0.665	0.454	0.973	0.0447	1	lm.nb	MAPK	NM_000043.3:90
PC-mRNA	-0.83	0.396	-1.61	-0.0533	0.562	0.328	0.964	0.0451	1	lm.nb	Metabolic Stress	NM_000920.3:262
SOX10-mRNA	-1.26	0.602	-2.44	-0.0794	0.418	0.185	0.946	0.0453	1	lm.nb		NM_006941.3:2601
CD36-mRNA	-1.38	0.659	-2.67	-0.0847	0.385	0.157	0.943	0.0457	1	lm.nb	Antigen Presentation, Matrix Remodeling and Metastasis	NM_001001548.2:705
SHC2-mRNA	-0.618	0.296	-1.2	-0.0375	0.652	0.436	0.974	0.0458	1	lm.nb	Cytokine and Chemokine Signaling, MAPK	NM_012435.2:681
TNFRSF25-mRNA	0.372	0.178	0.0223	0.721	1.29	1.02	1.65	0.046	1	lm.nb	Costimulatory Signaling, Lymphoid Compartment, NF-kappaB Signaling	NM_148970.1:151
FCGRT-mRNA	-0.433	0.208	-0.84	-0.0258	0.741	0.559	0.982	0.046	1	lm.nb		NM_004107.4:1260
ATM-mRNA	-0.303	0.146	-0.588	-0.0172	0.811	0.665	0.988	0.0466	1	lm.nb	Cell Proliferation, DNA Damage Repair, Metabolic Stress	NM_000051.3:393
FLT1-mRNA	-0.563	0.272	-1.09	-0.0304	0.677	0.468	0.979	0.0473	1	lm.nb	Angiogenesis, Hypoxia, MAPK, PI3K-Akt	NM_002019.4:530
C7-mRNA	-0.81	0.392	-1.58	-0.0414	0.571	0.335	0.972	0.0479	1	lm.nb		NM_000587.2:1488
POLD1-mRNA	0.543	0.265	0.0233	1.06	1.46	1.02	2.09	0.0497	1	lm.nb	Cell Proliferation, DNA Damage Repair	NM_001256849.1:1356
KAT2B-mRNA	-0.361	0.177	-0.709	-0.014	0.778	0.612	0.99	0.0507	1	lm.nb	Epigenetic Regulation, Notch Signaling	NM_003884.4:1180
DUSP2-mRNA	-0.83	0.409	-1.63	-0.0284	0.562	0.323	0.981	0.0517	1	lm.nb	MAPK	NM_004418.3:1235
THY1-mRNA	-0.778	0.392	-1.55	-0.0097	0.583	0.342	0.993	0.0567	1	lm.nb	Immune Cell Adhesion and Migration	NM_006288.3:420
CDH1-mRNA	0.763	0.385	0.00758	1.52	1.7	1.01	2.86	0.0573	1	lm.nb	Apoptosis, Immune Cell Adhesion and Migration, Matrix Remodeling and Metastasis	NM_004360.3:379
BRCA2-mRNA	0.514	0.26	0.00341	1.02	1.43	1	2.03	0.0581	1	lm.nb	Cell Proliferation, DNA Damage Repair	NM_000059.3:1373
FAP-mRNA	-0.807	0.409	-1.61	-0.0048	0.571	0.328	0.997	0.0582	1	lm.nb		NM_004460.2:236
TNFSF12-mRNA	-0.441	0.225	-0.882	-0.000759	0.736	0.543	0.999	0.0593	1	lm.nb	NF-kappaB Signaling	NM_003809.2:339
LTBP1-mRNA	-0.552	0.282	-1.1	0.000987	0.682	0.465	1	0.0601	1	lm.nb	Matrix Remodeling and Metastasis, TGF-beta Signaling	NM_000627.3:1970
LY96-mRNA	-0.604	0.309	-1.21	0.00151	0.658	0.433	1	0.0603	1	lm.nb	Apoptosis, Myeloid Compartment	NM_001195797.1:135
IKBKB-mRNA	0.354	0.181	-0.00129	0.71	1.28	0.999	1.64	0.0605	1	lm.nb	Costimulatory Signaling, Cytokine and Chemokine Signaling, MAPK, Metabolic Stress, NF-kappaB Signaling, PI3K-Akt	NM_001190720.2:1891
DTX3L-mRNA	0.349	0.179	-0.00148	0.698	1.27	0.999	1.62	0.0607	1	lm.nb	Antigen Presentation, Notch Signaling	NM_138287.3:1543
FGF9-mRNA	1.11	0.572	-0.0112	2.23	2.16	0.992	4.69	0.0621	1	lm.nb	MAPK, PI3K-Akt	NM_002010.2:4170
ICAM5-mRNA	-1.07	0.552	-2.15	0.0108	0.476	0.225	1.01	0.0621	1	lm.nb	Immune Cell Adhesion and Migration	NM_003259.3:718
JAK3-mRNA	0.539	0.278	-0.00615	1.08	1.45	0.996	2.12	0.0624	1	lm.nb	Cytokine and Chemokine Signaling, Cytotoxicity, JAK-STAT Signaling, PI3K-Akt	NM_000215.2:1715
CPA3-mRNA	-1.07	0.554	-2.16	0.0159	0.476	0.224	1.01	0.0633	1	lm.nb		NM_001870.2:768
VEGFB-mRNA	-0.429	0.223	-0.865	0.00734	0.743	0.549	1.01	0.0638	1	lm.nb	Angiogenesis, MAPK, PI3K-Akt	NM_003377.3:687
TWIST1-mRNA	-0.828	0.43	-1.67	0.0144	0.563	0.314	1.01	0.0639	1	lm.nb		NM_000474.3:293
UBE2T-mRNA	0.747	0.388	-0.013	1.51	1.68	0.991	2.84	0.0639	1	lm.nb	DNA Damage Repair	NM_014176.1:50
CDKN1C-mRNA	-0.658	0.342	-1.33	0.0118	0.634	0.399	1.01	0.064	1	lm.nb	Cell Proliferation	NM_000076.2:1605
SELP-mRNA	-1	0.521	-2.03	0.0181	0.499	0.246	1.01	0.0641	1	lm.nb	Immune Cell Adhesion and Migration	NM_003005.3:120
PRKX-mRNA	-0.862	0.449	-1.74	0.0175	0.55	0.299	1.01	0.0646	1	lm.nb	Hedgehog Signaling	NM_005044.4:462
CD209-mRNA	-0.615	0.321	-1.24	0.0133	0.653	0.422	1.01	0.0649	1	lm.nb		NM_021155.2:1532
ICOSLG-mRNA	-0.441	0.231	-0.892	0.0111	0.737	0.539	1.01	0.0658	1	lm.nb	Costimulatory Signaling, Immune Cell Adhesion and Migration, Lymphoid Compartment	NM_015259.4:1190
NDUFA4L2-mRNA	-0.599	0.314	-1.21	0.0156	0.66	0.431	1.01	0.066	1	lm.nb		NM_020142.3:563
HELLS-mRNA	0.609	0.32	-0.0171	1.24	1.53	0.988	2.36	0.0666	1	lm.nb	Epigenetic Regulation	NM_001289067.1:191
TNFAIP3-mRNA	-0.742	0.391	-1.51	0.025	0.598	0.351	1.02	0.0679	1	lm.nb		NM_001270508.1:3240
ITGA6-mRNA	-0.367	0.195	-0.749	0.0146	0.775	0.595	1.01	0.0695	1	lm.nb	Immune Cell Adhesion and Migration, Matrix Remodeling and Metastasis, PI3K-Akt	NM_001316306.1:1982
JAK1-mRNA	-0.315	0.168	-0.644	0.0132	0.804	0.64	1.01	0.07	1	lm.nb	Cytotoxicity, Interferon Signaling, JAK-STAT Signaling, Lymphoid Compartment, PI3K-Akt	NM_002227.1:285
NID2-mRNA	-0.581	0.309	-1.19	0.0255	0.669	0.439	1.02	0.0705	1	lm.nb	Matrix Remodeling and Metastasis	NM_007361.3:1995
CD47-mRNA	0.504	0.27	-0.0239	1.03	1.42	0.984	2.05	0.0714	1	lm.nb	Cytotoxicity, Matrix Remodeling and Metastasis, Myeloid Compartment	NM_001777.3:901
CXCL6-mRNA	1.39	0.746	-0.0722	2.85	2.62	0.951	7.22	0.0726	1	lm.nb	Cytokine and Chemokine Signaling, Myeloid Compartment	NM_002993.3:308
TNFRSF10C-mRNA	-0.538	0.289	-1.1	0.029	0.689	0.465	1.02	0.0731	1	lm.nb		NM_003841.3:682
IGF2R-mRNA	-0.371	0.201	-0.765	0.0227	0.773	0.589	1.02	0.075	1	lm.nb	Cytotoxicity, Interferon Signaling, Lymphoid Compartment	NM_000876.2:7820
IL33-mRNA	-0.699	0.38	-1.44	0.0459	0.616	0.368	1.03	0.0762	1	lm.nb	Cytokine and Chemokine Signaling	NM_033439.3:1842
CDKN1A-mRNA	-0.675	0.368	-1.4	0.0458	0.626	0.38	1.03	0.0767	1	lm.nb	Cell Proliferation, Hypoxia, JAK-STAT Signaling, Metabolic Stress, Myeloid Compartment, PI3K-Akt	NM_000389.2:1975
CD40-mRNA	0.424	0.231	-0.0292	0.876	1.34	0.98	1.84	0.077	1	lm.nb	Costimulatory Signaling, Immune Cell Adhesion and Migration, Lymphoid Compartment, NF-kappaB Signaling	NM_001250.5:166
FYN-mRNA	-0.356	0.194	-0.737	0.025	0.781	0.6	1.02	0.0773	1	lm.nb	Costimulatory Signaling	NM_002037.5:2125
BCL2-mRNA	-0.554	0.305	-1.15	0.0441	0.681	0.45	1.03	0.0798	1	lm.nb	Apoptosis, Autophagy, Hypoxia, JAK-STAT Signaling, PI3K-Akt	NM_000633.2:1525
ALDOC-mRNA	-0.581	0.322	-1.21	0.0496	0.668	0.432	1.03	0.0813	1	lm.nb		NM_005165.2:335
PDK1-mRNA	0.476	0.265	-0.0425	0.995	1.39	0.971	1.99	0.0824	1	lm.nb	Hypoxia, Metabolic Stress	NM_002610.3:401
MS4A4A-mRNA	-0.604	0.336	-1.26	0.0541	0.658	0.417	1.04	0.0824	1	lm.nb		NM_001243266.1:692
DEPTOR-mRNA	-0.585	0.326	-1.22	0.0543	0.667	0.428	1.04	0.0833	1	lm.nb	Autophagy, Metabolic Stress	NM_001283012.1:1141
LTB-mRNA	0.882	0.493	-0.0843	1.85	1.84	0.943	3.6	0.0841	1	lm.nb	NF-kappaB Signaling	NM_002341.1:330
BCL6B-mRNA	-0.746	0.42	-1.57	0.0758	0.596	0.337	1.05	0.0857	1	lm.nb	Apoptosis	NM_181844.3:608
MSH2-mRNA	0.358	0.203	-0.0393	0.755	1.28	0.973	1.69	0.0879	1	lm.nb	DNA Damage Repair	NM_000251.1:2514
THBS1-mRNA	-0.544	0.31	-1.15	0.0635	0.686	0.45	1.04	0.0898	1	lm.nb	Angiogenesis, Matrix Remodeling and Metastasis, PI3K-Akt, TGF-beta Signaling	NM_003246.2:3816
TAPBP-mRNA	0.372	0.212	-0.0443	0.788	1.29	0.97	1.73	0.0905	1	lm.nb	Antigen Presentation	NM_003190.4:1082
OLFML2B-mRNA	-0.622	0.357	-1.32	0.077	0.65	0.4	1.05	0.0917	1	lm.nb		NM_015441.1:2920
KIR2DL3-mRNA	-0.837	0.48	-1.78	0.104	0.56	0.292	1.07	0.092	1	lm.nb	Antigen Presentation, Cytotoxicity, Lymphoid Compartment	NM_015868.2:145
FAM30A-mRNA	1.01	0.583	-0.13	2.16	2.02	0.914	4.46	0.0929	1	lm.nb		NR_026800.2:9125
PSMB5-mRNA	0.292	0.169	-0.0388	0.623	1.22	0.973	1.54	0.0942	1	lm.nb	Antigen Presentation, Apoptosis, Cell Proliferation, Costimulatory Signaling, Hedgehog Signaling, NF-kappaB Signaling	NM_001130725.1:426
SMAD5-mRNA	-0.303	0.175	-0.646	0.0409	0.811	0.639	1.03	0.0949	1	lm.nb	TGF-beta Signaling	NM_005903.5:5007
PIK3R1-mRNA	-0.543	0.315	-1.16	0.0743	0.686	0.447	1.05	0.0953	1	lm.nb	Autophagy, Costimulatory Signaling, Cytokine and Chemokine Signaling, Hypoxia, Immune Cell Adhesion and Migration, JAK-STAT Signaling, MAPK, Metabolic Stress, PI3K-Akt	NM_001242466.1:889
ARID1A-mRNA	0.182	0.106	-0.0252	0.39	1.13	0.983	1.31	0.0958	1	lm.nb	Epigenetic Regulation	NM_006015.4:1670
PARP9-mRNA	0.362	0.21	-0.0502	0.774	1.28	0.966	1.71	0.0959	1	lm.nb		NM_001146103.1:1188
NFKBIA-mRNA	-0.458	0.269	-0.985	0.0682	0.728	0.505	1.05	0.0987	1	lm.nb	Costimulatory Signaling, Cytokine and Chemokine Signaling, NF-kappaB Signaling	NM_020529.2:1361
MS4A2-mRNA	-1.02	0.603	-2.21	0.159	0.492	0.217	1.12	0.1	1	lm.nb		NM_000139.3:126
SGK1-mRNA	-0.505	0.298	-1.09	0.0798	0.705	0.47	1.06	0.101	1	lm.nb	Metabolic Stress, PI3K-Akt	NM_005627.3:1621
C5AR1-mRNA	-0.865	0.512	-1.87	0.137	0.549	0.274	1.1	0.101	1	lm.nb	Myeloid Compartment	NM_001736.3:546
EPCAM-mRNA	0.836	0.495	-0.135	1.81	1.79	0.911	3.5	0.102	1	lm.nb		NM_002354.2:499
VTCN1-mRNA	0.887	0.528	-0.148	1.92	1.85	0.902	3.79	0.104	1	lm.nb	Costimulatory Signaling, Immune Cell Adhesion and Migration	NM_001253849.1:871
PKM-mRNA	0.326	0.194	-0.0546	0.706	1.25	0.963	1.63	0.104	1	lm.nb	Metabolic Stress	NM_001206796.2:1533
CCL2-mRNA	-0.564	0.337	-1.23	0.0974	0.676	0.428	1.07	0.105	1	lm.nb	Cytokine and Chemokine Signaling, Myeloid Compartment	NM_002982.3:303
PECAM1-mRNA	-0.608	0.364	-1.32	0.106	0.656	0.4	1.08	0.106	1	lm.nb	Immune Cell Adhesion and Migration, Matrix Remodeling and Metastasis	NM_000442.4:2492
NOTCH2-mRNA	-0.22	0.132	-0.479	0.0386	0.858	0.718	1.03	0.106	1	lm.nb	Notch Signaling	NM_024408.3:2842
ADAM12-mRNA	-0.687	0.412	-1.49	0.121	0.621	0.355	1.09	0.106	1	lm.nb		NM_003474.5:638
TGFBR2-mRNA	-0.48	0.289	-1.05	0.0854	0.717	0.484	1.06	0.107	1	lm.nb	MAPK, TGF-beta Signaling	NM_001024847.2:870
TAP2-mRNA	0.397	0.238	-0.0708	0.864	1.32	0.952	1.82	0.107	1	lm.nb	Antigen Presentation	NM_018833.2:912
SREBF1-mRNA	-0.349	0.21	-0.76	0.0623	0.785	0.591	1.04	0.107	1	lm.nb		NM_001005291.1:1392
ZC3H12A-mRNA	-0.628	0.378	-1.37	0.113	0.647	0.387	1.08	0.107	1	lm.nb		NM_025079.2:1379
KLRB1-mRNA	-0.613	0.369	-1.34	0.111	0.654	0.396	1.08	0.108	1	lm.nb	Cytotoxicity, Lymphoid Compartment	NM_002258.2:85
KRAS-mRNA	0.612	0.37	-0.113	1.34	1.53	0.925	2.53	0.109	1	lm.nb	Autophagy, Cytokine and Chemokine Signaling, MAPK, Metabolic Stress, PI3K-Akt	NM_004985.3:1790
GOT2-mRNA	0.25	0.151	-0.0463	0.545	1.19	0.968	1.46	0.109	1	lm.nb	Metabolic Stress	NM_002080.3:674
CASP8-mRNA	0.335	0.203	-0.0624	0.732	1.26	0.958	1.66	0.109	1	lm.nb	Apoptosis	NM_001228.4:762
S100A12-mRNA	-1.12	0.677	-2.45	0.209	0.461	0.183	1.16	0.109	1	lm.nb	Myeloid Compartment	NM_005621.1:260
STAT4-mRNA	-0.611	0.37	-1.34	0.115	0.655	0.396	1.08	0.11	1	lm.nb	Costimulatory Signaling, JAK-STAT Signaling	NM_001243835.1:808
CDKN2B-mRNA	-0.472	0.287	-1.03	0.0894	0.721	0.488	1.06	0.11	1	lm.nb	Cell Proliferation, Metabolic Stress, TGF-beta Signaling	NM_004936.3:906
DLL4-mRNA	-0.618	0.375	-1.35	0.117	0.652	0.391	1.08	0.11	1	lm.nb	Angiogenesis, Myeloid Compartment, Notch Signaling	NM_019074.2:893
GZMB-mRNA	1.06	0.644	-0.202	2.32	2.08	0.869	5	0.11	1	lm.nb	Apoptosis, Cytotoxicity, Lymphoid Compartment, Notch Signaling	NM_004131.4:621
FGF18-mRNA	0.851	0.518	-0.163	1.87	1.8	0.893	3.65	0.111	1	lm.nb	Angiogenesis, MAPK, PI3K-Akt	NM_003862.2:1030
S100A8-mRNA	-0.859	0.524	-1.89	0.168	0.551	0.271	1.12	0.112	1	lm.nb	Myeloid Compartment	NM_002964.4:365
GPR160-mRNA	0.59	0.36	-0.115	1.29	1.5	0.923	2.45	0.112	1	lm.nb		NM_014373.1:760
HSD11B1-mRNA	-0.659	0.406	-1.46	0.137	0.633	0.365	1.1	0.115	1	lm.nb		NM_181755.2:590
CST2-mRNA	-1.3	0.805	-2.87	0.279	0.407	0.136	1.21	0.118	1	loglinear		NM_001322.2:201
E2F3-mRNA	0.331	0.206	-0.0722	0.735	1.26	0.951	1.66	0.118	1	lm.nb	Angiogenesis, Cell Proliferation, Metabolic Stress, Notch Signaling	NM_001243076.2:2707
PSMB9-mRNA	0.478	0.3	-0.111	1.07	1.39	0.926	2.09	0.122	1	lm.nb	Antigen Presentation, Apoptosis, Cell Proliferation, Costimulatory Signaling, Hedgehog Signaling, NF-kappaB Signaling	NM_002800.4:394
AXL-mRNA	-0.384	0.242	-0.857	0.0901	0.767	0.552	1.06	0.123	1	lm.nb		NM_001699.4:1535
SIRPA-mRNA	-0.459	0.29	-1.03	0.108	0.727	0.491	1.08	0.123	1	lm.nb	Cytotoxicity, Myeloid Compartment	NM_001040023.1:3355
PIAS4-mRNA	0.21	0.133	-0.0495	0.47	1.16	0.966	1.39	0.123	1	lm.nb	Cell Proliferation, DNA Damage Repair, JAK-STAT Signaling	NM_015897.2:454
FAM124B-mRNA	-0.811	0.513	-1.82	0.193	0.57	0.284	1.14	0.124	1	lm.nb		NM_001122779.1:1620
ENTPD1-mRNA	-0.416	0.263	-0.931	0.0992	0.75	0.525	1.07	0.124	1	lm.nb		NM_001098175.1:1418
FCGR2B-mRNA	-0.623	0.395	-1.4	0.15	0.649	0.38	1.11	0.125	1	lm.nb		NM_001002273.1:870
HLA-DOA-mRNA	0.655	0.415	-0.159	1.47	1.57	0.896	2.77	0.126	1	lm.nb	Antigen Presentation, Immune Cell Adhesion and Migration	NM_002119.3:3075
IL21R-mRNA	0.813	0.516	-0.199	1.83	1.76	0.871	3.54	0.126	1	lm.nb	Cytokine and Chemokine Signaling, JAK-STAT Signaling	NM_021798.3:744
FSTL3-mRNA	-0.606	0.386	-1.36	0.151	0.657	0.389	1.11	0.127	1	lm.nb	Angiogenesis	NM_005860.2:255
LY9-mRNA	-0.723	0.461	-1.63	0.18	0.606	0.324	1.13	0.127	1	lm.nb	Costimulatory Signaling, Lymphoid Compartment	NM_001033667.2:339
NEIL1-mRNA	-0.506	0.323	-1.14	0.127	0.704	0.454	1.09	0.128	1	lm.nb	DNA Damage Repair	NM_024608.2:1675
SLC1A5-mRNA	-0.241	0.154	-0.543	0.0605	0.846	0.686	1.04	0.128	1	lm.nb	Metabolic Stress	NM_001145144.1:648
CDK2-mRNA	0.291	0.186	-0.0735	0.656	1.22	0.95	1.58	0.128	1	lm.nb	Cell Proliferation, DNA Damage Repair, Metabolic Stress, PI3K-Akt	NM_001290230.1:1543
CX3CR1-mRNA	1.09	0.697	-0.277	2.46	2.13	0.825	5.49	0.129	1	lm.nb	Cytokine and Chemokine Signaling	NM_001171171.1:2625
CNTFR-mRNA	-1.05	0.672	-2.37	0.267	0.483	0.194	1.2	0.129	1	lm.nb	Cytotoxicity, JAK-STAT Signaling	NM_147164.2:1151
MFGE8-mRNA	-0.379	0.243	-0.856	0.097	0.769	0.553	1.07	0.129	1	lm.nb		NM_001114614.1:328
CD79A-mRNA	0.823	0.529	-0.213	1.86	1.77	0.863	3.63	0.13	1	lm.nb	Lymphoid Compartment	NM_001783.3:618
TTC30A-mRNA	0.448	0.288	-0.117	1.01	1.36	0.922	2.02	0.131	1	lm.nb		NM_152275.3:2492
CXCR2-mRNA	-0.95	0.616	-2.16	0.257	0.518	0.224	1.2	0.134	1	lm.nb	Cytokine and Chemokine Signaling	NM_001557.3:409
A2M-mRNA	-0.449	0.291	-1.02	0.122	0.732	0.493	1.09	0.134	1	lm.nb	Matrix Remodeling and Metastasis	NM_000014.4:1685
MAP3K8-mRNA	-0.398	0.259	-0.906	0.109	0.759	0.534	1.08	0.135	1	lm.nb	Costimulatory Signaling, MAPK	NM_001244134.1:493
PDCD1-mRNA	-0.765	0.498	-1.74	0.211	0.589	0.299	1.16	0.135	1	lm.nb	Costimulatory Signaling, Immune Cell Adhesion and Migration, Lymphoid Compartment	NM_005018.1:175
IRF3-mRNA	0.179	0.119	-0.0534	0.411	1.13	0.964	1.33	0.142	1	lm.nb	Interferon Signaling	NM_001197122.1:607
CD86-mRNA	-0.499	0.331	-1.15	0.149	0.707	0.451	1.11	0.142	1	lm.nb	Costimulatory Signaling, Immune Cell Adhesion and Migration, Lymphoid Compartment	NM_001206924.1:1685
FADD-mRNA	0.406	0.271	-0.125	0.937	1.32	0.917	1.91	0.145	1	lm.nb	Apoptosis	NM_003824.3:810
HDC-mRNA	-0.956	0.638	-2.21	0.294	0.516	0.217	1.23	0.145	1	lm.nb		NM_002112.3:1646
CLEC5A-mRNA	0.787	0.526	-0.244	1.82	1.73	0.844	3.53	0.146	1	lm.nb	Immune Cell Adhesion and Migration, Myeloid Compartment	NM_013252.2:615
CXCL3-mRNA	-1.03	0.703	-2.41	0.343	0.488	0.188	1.27	0.152	1	lm.nb	Cytokine and Chemokine Signaling, Myeloid Compartment	NM_002090.2:467
PSMB10-mRNA	0.339	0.231	-0.115	0.792	1.26	0.923	1.73	0.154	1	lm.nb	Antigen Presentation, Apoptosis, Cell Proliferation, Costimulatory Signaling, Hedgehog Signaling, NF-kappaB Signaling	NM_002801.3:249
CD247-mRNA	-0.533	0.366	-1.25	0.185	0.691	0.42	1.14	0.157	1	lm.nb	Costimulatory Signaling	NM_198053.2:329
RIPK1-mRNA	-0.2	0.138	-0.471	0.0713	0.871	0.722	1.05	0.159	1	lm.nb	Apoptosis	NM_003804.3:1304
CCNA1-mRNA	1.04	0.725	-0.376	2.46	2.06	0.771	5.52	0.16	1	lm.nb	Cell Proliferation, DNA Damage Repair, Metabolic Stress	NM_001111045.1:892
WNT10A-mRNA	0.808	0.564	-0.297	1.91	1.75	0.814	3.77	0.162	1	lm.nb	Hedgehog Signaling, Wnt Signaling	NM_025216.2:1781
FGF13-mRNA	-0.817	0.571	-1.94	0.302	0.567	0.261	1.23	0.163	1	lm.nb	MAPK, PI3K-Akt	NM_001139498.1:975
TLR3-mRNA	-0.419	0.294	-0.994	0.157	0.748	0.502	1.12	0.165	1	lm.nb	Apoptosis	NM_003265.2:37
MAGEB2-mRNA	-0.756	0.532	-1.8	0.288	0.592	0.287	1.22	0.166	1	lm.nb		NM_002364.4:1026
MRC1-mRNA	-0.548	0.386	-1.31	0.21	0.684	0.405	1.16	0.167	1	lm.nb	Antigen Presentation, Myeloid Compartment	NM_002438.2:525
DDB2-mRNA	-0.326	0.231	-0.779	0.128	0.798	0.583	1.09	0.17	1	lm.nb	DNA Damage Repair	NM_000107.2:1556
TAPBPL-mRNA	0.387	0.276	-0.155	0.929	1.31	0.898	1.9	0.172	1	lm.nb		NM_018009.4:1425
SPIB-mRNA	0.645	0.463	-0.263	1.55	1.56	0.833	2.94	0.174	1	lm.nb		NM_003121.3:1029
ITGAX-mRNA	-0.552	0.397	-1.33	0.226	0.682	0.398	1.17	0.175	1	lm.nb	Immune Cell Adhesion and Migration, Matrix Remodeling and Metastasis, Myeloid Compartment	NM_000887.4:561
WNT5B-mRNA	-0.85	0.613	-2.05	0.352	0.555	0.241	1.28	0.176	1	lm.nb	Hedgehog Signaling, Wnt Signaling	NM_030775.2:254
HDAC5-mRNA	-0.267	0.193	-0.646	0.111	0.831	0.639	1.08	0.177	1	lm.nb	Epigenetic Regulation, Notch Signaling	NM_001015053.1:2169
NFKB1-mRNA	-0.309	0.223	-0.746	0.129	0.807	0.596	1.09	0.177	1	lm.nb	Costimulatory Signaling, Cytokine and Chemokine Signaling, Hypoxia, MAPK, Metabolic Stress, NF-kappaB Signaling, PI3K-Akt	NM_003998.3:2920
FCGR2A-mRNA	-0.449	0.326	-1.09	0.191	0.733	0.47	1.14	0.179	1	lm.nb		NM_021642.3:60
IFITM2-mRNA	-0.292	0.213	-0.71	0.125	0.817	0.611	1.09	0.18	1	lm.nb	Cytotoxicity, Interferon Signaling	NM_006435.2:390
HLA-C-mRNA	0.318	0.232	-0.136	0.773	1.25	0.91	1.71	0.18	1	lm.nb	Antigen Presentation, Immune Cell Adhesion and Migration, Interferon Signaling	NM_002117.4:898
PDGFA-mRNA	-0.336	0.245	-0.816	0.145	0.793	0.568	1.11	0.182	1	lm.nb	MAPK, Matrix Remodeling and Metastasis, PI3K-Akt	NM_033023.4:2390
TGFBR1-mRNA	-0.361	0.264	-0.88	0.157	0.778	0.544	1.11	0.182	1	lm.nb	MAPK, TGF-beta Signaling	NM_001130916.2:3011
CD69-mRNA	-0.469	0.347	-1.15	0.211	0.722	0.451	1.16	0.187	1	lm.nb	Costimulatory Signaling	NM_001781.2:88
PRKCA-mRNA	-0.227	0.168	-0.557	0.103	0.855	0.68	1.07	0.189	1	lm.nb	Cell Proliferation, Hypoxia, Immune Cell Adhesion and Migration, MAPK, Matrix Remodeling and Metastasis, Metabolic Stress, PI3K-Akt, Wnt Signaling	NM_002737.2:818
LILRA3-mRNA	0.658	0.49	-0.302	1.62	1.58	0.811	3.07	0.19	1	lm.nb		NM_001172654.2:890
SFRP4-mRNA	-0.551	0.411	-1.36	0.254	0.682	0.39	1.19	0.19	1	lm.nb	Wnt Signaling	NM_003014.2:1060
CD68-mRNA	-0.542	0.406	-1.34	0.254	0.687	0.396	1.19	0.192	1	lm.nb		NM_001251.2:1140
IL15-mRNA	0.581	0.436	-0.273	1.44	1.5	0.827	2.71	0.193	1	lm.nb	Costimulatory Signaling, Cytokine and Chemokine Signaling, JAK-STAT Signaling	NM_000585.4:715
NECTIN1-mRNA	-0.351	0.264	-0.868	0.166	0.784	0.548	1.12	0.193	1	lm.nb	Immune Cell Adhesion and Migration	NM_002855.4:357
IL2-mRNA	-0.747	0.564	-1.85	0.359	0.596	0.277	1.28	0.196	1	lm.nb	Costimulatory Signaling, Cytokine and Chemokine Signaling, JAK-STAT Signaling, PI3K-Akt	NM_000586.2:300
CD28-mRNA	-0.452	0.342	-1.12	0.219	0.731	0.459	1.16	0.197	1	lm.nb	Costimulatory Signaling, Immune Cell Adhesion and Migration, Lymphoid Compartment	NM_001243077.1:438
TNFRSF10B-mRNA	-0.257	0.195	-0.64	0.126	0.837	0.642	1.09	0.198	1	lm.nb	Apoptosis	NM_003842.3:565
NFIL3-mRNA	-0.448	0.341	-1.12	0.22	0.733	0.461	1.16	0.199	1	lm.nb	Angiogenesis	NM_001289999.1:1466
DAB2-mRNA	-0.393	0.299	-0.979	0.194	0.762	0.507	1.14	0.2	1	lm.nb	Myeloid Compartment	NM_001244871.1:2475
CCL7-mRNA	-0.899	0.687	-2.25	0.448	0.536	0.211	1.36	0.201	1	lm.nb	Cytokine and Chemokine Signaling	NM_006273.3:588
WNT4-mRNA	-0.994	0.763	-2.49	0.5	0.502	0.178	1.41	0.203	1	lm.nb	Hedgehog Signaling, Wnt Signaling	NM_030761.4:2935
IL2RA-mRNA	0.799	0.613	-0.402	2	1.74	0.757	4	0.203	1	lm.nb	Costimulatory Signaling, Cytokine and Chemokine Signaling, JAK-STAT Signaling, PI3K-Akt	NM_000417.2:1222
BCL2L1-mRNA	0.306	0.235	-0.155	0.767	1.24	0.898	1.7	0.203	1	lm.nb	Apoptosis, Autophagy, JAK-STAT Signaling, MAPK, PI3K-Akt	NM_001191.3:1421
APLNR-mRNA	-0.827	0.64	-2.08	0.426	0.564	0.236	1.34	0.206	1	lm.nb		NM_005161.4:629
JAK2-mRNA	-0.265	0.205	-0.666	0.137	0.832	0.63	1.1	0.207	1	lm.nb	Cytokine and Chemokine Signaling, Cytotoxicity, Epigenetic Regulation, Interferon Signaling, JAK-STAT Signaling, Lymphoid Compartment, PI3K-Akt	NM_004972.2:455
CTNNB1-mRNA	-0.178	0.138	-0.448	0.0923	0.884	0.733	1.07	0.207	1	lm.nb	Apoptosis, Immune Cell Adhesion and Migration, Wnt Signaling	NM_001098209.1:1938
CXCL12-mRNA	-0.441	0.342	-1.11	0.229	0.737	0.463	1.17	0.208	1	lm.nb	Cytokine and Chemokine Signaling, Immune Cell Adhesion and Migration, Myeloid Compartment	NM_199168.3:72
SBNO2-mRNA	0.289	0.225	-0.153	0.731	1.22	0.9	1.66	0.21	1	lm.nb		NM_001100122.1:1686
MLANA-mRNA	-0.545	0.427	-1.38	0.293	0.686	0.384	1.22	0.212	1	lm.nb		NM_005511.1:246
PTEN-mRNA	-0.266	0.21	-0.677	0.144	0.832	0.626	1.11	0.214	1	lm.nb	Autophagy, Costimulatory Signaling, Metabolic Stress, PI3K-Akt	NM_000314.6:6696
BBC3-mRNA	-0.257	0.203	-0.654	0.141	0.837	0.636	1.1	0.216	1	lm.nb	Apoptosis, Cytotoxicity	NM_014417.4:1310
CCL3/L1-mRNA	-0.604	0.478	-1.54	0.332	0.658	0.344	1.26	0.216	1	lm.nb	Cytokine and Chemokine Signaling	NM_021006.5:411
RPTOR-mRNA	0.156	0.123	-0.086	0.398	1.11	0.942	1.32	0.216	1	lm.nb	Autophagy, Metabolic Stress, PI3K-Akt	NM_001163034.1:3139
PIK3CA-mRNA	-0.199	0.158	-0.508	0.11	0.871	0.703	1.08	0.218	1	lm.nb	Autophagy, Costimulatory Signaling, Cytokine and Chemokine Signaling, Hypoxia, Immune Cell Adhesion and Migration, JAK-STAT Signaling, MAPK, Metabolic Stress, PI3K-Akt	NM_006218.2:3296
APC-mRNA	-0.172	0.137	-0.44	0.0964	0.888	0.737	1.07	0.219	1	lm.nb	Apoptosis, Wnt Signaling	NM_001127510.2:462
PIK3R2-mRNA	0.194	0.155	-0.109	0.498	1.14	0.927	1.41	0.219	1	lm.nb	Autophagy, Costimulatory Signaling, Cytokine and Chemokine Signaling, Hypoxia, Immune Cell Adhesion and Migration, JAK-STAT Signaling, MAPK, Metabolic Stress, PI3K-Akt	NM_005027.3:344
GBP4-mRNA	0.327	0.262	-0.185	0.84	1.25	0.879	1.79	0.221	1	lm.nb	Interferon Signaling	NM_052941.4:1761
SPRY4-mRNA	-0.407	0.327	-1.05	0.233	0.754	0.484	1.18	0.222	1	lm.nb	Cytotoxicity	NM_030964.3:1900
GNLY-mRNA	0.685	0.55	-0.393	1.76	1.61	0.761	3.4	0.223	1	lm.nb	Cytotoxicity, Lymphoid Compartment	NM_012483.3:540
TNFRSF11A-mRNA	0.552	0.445	-0.321	1.42	1.47	0.8	2.68	0.225	1	lm.nb	NF-kappaB Signaling	NM_001270949.1:1940
TREM2-mRNA	-0.549	0.446	-1.42	0.326	0.684	0.373	1.25	0.229	1	lm.nb	Myeloid Compartment	NM_018965.3:848
IFNAR1-mRNA	-0.179	0.146	-0.464	0.107	0.884	0.725	1.08	0.23	1	lm.nb	Interferon Signaling, JAK-STAT Signaling, PI3K-Akt	NM_000629.2:461
TREM1-mRNA	-0.665	0.545	-1.73	0.403	0.631	0.301	1.32	0.232	1	lm.nb	Myeloid Compartment	NM_001242589.2:101
NCR1-mRNA	-0.548	0.449	-1.43	0.332	0.684	0.372	1.26	0.232	1	lm.nb		NM_001145457.2:409
SLC2A1-mRNA	0.607	0.499	-0.372	1.59	1.52	0.773	3	0.234	1	lm.nb	Hypoxia, Metabolic Stress	NM_006516.2:264
IRF4-mRNA	0.551	0.453	-0.338	1.44	1.47	0.791	2.71	0.234	1	lm.nb	Cytotoxicity, Interferon Signaling, Lymphoid Compartment	NM_002460.1:325
DPP4-mRNA	-0.525	0.434	-1.38	0.326	0.695	0.385	1.25	0.236	1	lm.nb	Costimulatory Signaling, Lymphoid Compartment	NM_001935.3:1861
CTSS-mRNA	-0.452	0.374	-1.18	0.281	0.731	0.44	1.22	0.237	1	lm.nb	Antigen Presentation, Matrix Remodeling and Metastasis	NM_004079.3:685
MAP3K7-mRNA	-0.0993	0.0826	-0.261	0.0627	0.934	0.834	1.04	0.239	1	lm.nb	Autophagy, Costimulatory Signaling, MAPK, Wnt Signaling	NM_003188.3:1178
GAS1-mRNA	-0.31	0.26	-0.82	0.199	0.806	0.567	1.15	0.242	1	lm.nb	Hedgehog Signaling	NM_002048.2:948
FUT4-mRNA	-0.267	0.224	-0.706	0.173	0.831	0.613	1.13	0.244	1	lm.nb		NM_002033.3:1151
TPSAB1/B2-mRNA	-0.714	0.601	-1.89	0.464	0.61	0.27	1.38	0.244	1	lm.nb		NM_003294.3:556
LAMC2-mRNA	0.644	0.543	-0.42	1.71	1.56	0.747	3.27	0.245	1	lm.nb	Matrix Remodeling and Metastasis, PI3K-Akt	NM_005562.2:1027
SIGLEC8-mRNA	-0.528	0.445	-1.4	0.345	0.693	0.379	1.27	0.245	1	lm.nb	Myeloid Compartment	NM_014442.2:1672
PDGFB-mRNA	-0.349	0.294	-0.926	0.228	0.785	0.526	1.17	0.245	1	lm.nb	Angiogenesis, MAPK, Matrix Remodeling and Metastasis, PI3K-Akt	NM_002608.2:1941
CD70-mRNA	-0.649	0.548	-1.72	0.425	0.638	0.303	1.34	0.246	1	lm.nb	Costimulatory Signaling, Lymphoid Compartment, NF-kappaB Signaling	NM_001252.3:420
CCL8-mRNA	-0.585	0.494	-1.55	0.384	0.667	0.341	1.31	0.247	1	lm.nb	Cytokine and Chemokine Signaling, Myeloid Compartment	NM_005623.2:1012
STAT3-mRNA	-0.209	0.177	-0.556	0.138	0.865	0.68	1.1	0.248	1	lm.nb	Cytokine and Chemokine Signaling, Hypoxia, JAK-STAT Signaling, Metabolic Stress	NM_003150.3:2936
HRAS-mRNA	0.261	0.225	-0.179	0.701	1.2	0.883	1.63	0.254	1	lm.nb	Autophagy, Cytokine and Chemokine Signaling, JAK-STAT Signaling, MAPK, Metabolic Stress, PI3K-Akt	NM_005343.3:842
HLA-DQA2-mRNA	0.996	0.857	-0.684	2.68	1.99	0.622	6.39	0.255	1	loglinear	Antigen Presentation, Costimulatory Signaling, Immune Cell Adhesion and Migration, Interferon Signaling	NM_020056.4:90
IER3-mRNA	-0.357	0.307	-0.959	0.246	0.781	0.514	1.19	0.255	1	lm.nb	Myeloid Compartment	NM_003897.3:204
BIRC3-mRNA	0.612	0.53	-0.427	1.65	1.53	0.744	3.14	0.258	1	lm.nb	Apoptosis, NF-kappaB Signaling	NM_001165.4:6567
CD19-mRNA	0.468	0.406	-0.328	1.26	1.38	0.797	2.4	0.259	1	lm.nb	Lymphoid Compartment, PI3K-Akt	NM_001770.4:1770
NGFR-mRNA	-0.493	0.432	-1.34	0.354	0.711	0.395	1.28	0.263	1	lm.nb	MAPK, PI3K-Akt	NM_002507.3:512
CXCL1-mRNA	0.697	0.616	-0.51	1.91	1.62	0.702	3.75	0.267	1	lm.nb	Antigen Presentation, Cytokine and Chemokine Signaling, Myeloid Compartment	NM_001511.3:743
SOX2-mRNA	0.954	0.847	-0.706	2.61	1.94	0.613	6.12	0.269	1	loglinear	Wnt Signaling	NM_003106.2:151
CDH11-mRNA	-0.414	0.368	-1.13	0.307	0.751	0.455	1.24	0.269	1	lm.nb		NM_001797.2:152
WDR76-mRNA	0.323	0.288	-0.241	0.887	1.25	0.846	1.85	0.271	1	lm.nb		NM_024908.3:1875
LILRB2-mRNA	-0.347	0.31	-0.954	0.26	0.786	0.516	1.2	0.271	1	lm.nb	Costimulatory Signaling, Myeloid Compartment	NM_001278405.1:256
TWF1-mRNA	0.148	0.133	-0.112	0.408	1.11	0.926	1.33	0.273	1	lm.nb		NM_002822.4:1574
CCL4-mRNA	-0.426	0.382	-1.17	0.323	0.744	0.443	1.25	0.274	1	lm.nb	Antigen Presentation, Cytokine and Chemokine Signaling, Myeloid Compartment	NM_002984.2:35
SNCA-mRNA	-0.386	0.346	-1.07	0.293	0.765	0.478	1.23	0.274	1	lm.nb		NM_001146055.1:480
CDK6-mRNA	0.304	0.275	-0.235	0.844	1.23	0.85	1.79	0.278	1	lm.nb	Cell Proliferation, Metabolic Stress, PI3K-Akt	NM_001145306.1:1373
BATF3-mRNA	-0.33	0.299	-0.916	0.257	0.796	0.53	1.2	0.28	1	lm.nb	Antigen Presentation	NM_018664.2:725
MRE11-mRNA	-0.153	0.139	-0.426	0.12	0.9	0.744	1.09	0.282	1	lm.nb		NM_001330347.1:2169
RELA-mRNA	-0.124	0.113	-0.346	0.0982	0.918	0.787	1.07	0.283	1	lm.nb	Costimulatory Signaling, Cytokine and Chemokine Signaling, Hypoxia, MAPK, Metabolic Stress, NF-kappaB Signaling, PI3K-Akt	NM_021975.3:1990
MYC-mRNA	-0.307	0.282	-0.86	0.245	0.808	0.551	1.19	0.284	1	lm.nb	Cell Proliferation, JAK-STAT Signaling, MAPK, Metabolic Stress, Notch Signaling, PI3K-Akt, TGF-beta Signaling, Wnt Signaling	NM_002467.3:1615
BRCA1-mRNA	0.375	0.344	-0.3	1.05	1.3	0.812	2.07	0.285	1	lm.nb	Cell Proliferation, DNA Damage Repair, PI3K-Akt	NM_007294.3:4677
HLA-E-mRNA	-0.24	0.22	-0.671	0.192	0.847	0.628	1.14	0.286	1	lm.nb	Antigen Presentation, Immune Cell Adhesion and Migration, Interferon Signaling	NM_005516.5:1287
P4HA2-mRNA	-0.405	0.375	-1.14	0.329	0.755	0.454	1.26	0.289	1	lm.nb		NM_001017973.1:1748
TLR4-mRNA	-0.353	0.327	-0.994	0.288	0.783	0.502	1.22	0.289	1	lm.nb	Apoptosis, Hypoxia, Myeloid Compartment, PI3K-Akt	NR_024168.1:2575
CRABP2-mRNA	0.346	0.32	-0.282	0.974	1.27	0.822	1.96	0.289	1	lm.nb	Myeloid Compartment	NM_001199723.1:802
MAGEA1-mRNA	-0.56	0.52	-1.58	0.458	0.678	0.335	1.37	0.29	1	lm.nb		NM_004988.4:344
CLEC7A-mRNA	-0.424	0.393	-1.19	0.347	0.746	0.437	1.27	0.29	1	lm.nb	Immune Cell Adhesion and Migration, Myeloid Compartment	NM_197954.2:55
NBN-mRNA	-0.173	0.16	-0.487	0.142	0.887	0.714	1.1	0.291	1	lm.nb	Cell Proliferation, DNA Damage Repair, Metabolic Stress	NM_002485.4:1046
SAMD9-mRNA	-0.261	0.243	-0.738	0.215	0.834	0.6	1.16	0.292	1	lm.nb		NM_017654.3:490
TNKS-mRNA	-0.181	0.169	-0.513	0.15	0.882	0.701	1.11	0.293	1	lm.nb	DNA Damage Repair	NM_003747.2:1948
TNFSF18-mRNA	0.671	0.627	-0.558	1.9	1.59	0.679	3.73	0.293	1	lm.nb	NF-kappaB Signaling	NM_005092.3:350
PLOD2-mRNA	-0.329	0.308	-0.932	0.274	0.796	0.524	1.21	0.294	1	lm.nb	Matrix Remodeling and Metastasis	NM_182943.2:2588
RPL23-mRNA	-0.172	0.161	-0.487	0.143	0.888	0.714	1.1	0.294	1	lm.nb		NM_000978.3:100
TAP1-mRNA	0.313	0.294	-0.263	0.889	1.24	0.833	1.85	0.296	1	lm.nb	Antigen Presentation	NM_000593.5:1000
TPM1-mRNA	-0.244	0.23	-0.694	0.206	0.844	0.618	1.15	0.297	1	lm.nb	Angiogenesis	NM_000366.5:830
FZD8-mRNA	-0.365	0.344	-1.04	0.309	0.777	0.487	1.24	0.297	1	lm.nb	Wnt Signaling	NM_031866.1:890
SAMSN1-mRNA	-0.397	0.375	-1.13	0.338	0.759	0.456	1.26	0.299	1	lm.nb		NM_001256370.1:1094
TAF3-mRNA	-0.581	0.552	-1.66	0.5	0.668	0.316	1.41	0.301	1	lm.nb		NM_031923.3:869
EIF2B4-mRNA	-0.143	0.136	-0.41	0.124	0.906	0.753	1.09	0.302	1	lm.nb		NM_001034116.1:1258
ALDOA-mRNA	0.187	0.178	-0.162	0.535	1.14	0.894	1.45	0.302	1	lm.nb	Hypoxia	NM_000034.3:2049
MLH1-mRNA	-0.111	0.106	-0.319	0.097	0.926	0.802	1.07	0.305	1	lm.nb	Cell Proliferation, DNA Damage Repair	NM_000249.2:1605
CTAG1B-mRNA	0.648	0.622	-0.571	1.87	1.57	0.673	3.65	0.306	1	loglinear		NM_001327.2:285
BBS1-mRNA	0.213	0.204	-0.188	0.613	1.16	0.878	1.53	0.306	1	lm.nb		NM_024649.4:82
HES1-mRNA	-0.299	0.291	-0.87	0.272	0.813	0.547	1.21	0.313	1	lm.nb	Notch Signaling	NM_005524.2:860
SIGLEC1-mRNA	-0.361	0.354	-1.05	0.332	0.779	0.482	1.26	0.316	1	lm.nb	Immune Cell Adhesion and Migration	NM_023068.3:4559
GOT1-mRNA	0.214	0.21	-0.198	0.627	1.16	0.872	1.54	0.317	1	lm.nb	Metabolic Stress	NM_002079.2:568
PARP12-mRNA	0.181	0.178	-0.168	0.531	1.13	0.89	1.44	0.317	1	lm.nb		NM_022750.3:1843
VCAN-mRNA	-0.392	0.386	-1.15	0.364	0.762	0.451	1.29	0.318	1	lm.nb	Angiogenesis, Immune Cell Adhesion and Migration, Matrix Remodeling and Metastasis	NM_001126336.2:394
REN-mRNA	-0.5	0.493	-1.47	0.466	0.707	0.362	1.38	0.319	1	lm.nb		NM_000537.3:356
ADGRE1-mRNA	0.479	0.474	-0.45	1.41	1.39	0.732	2.65	0.321	1	lm.nb		NM_001256252.1:1130
SYK-mRNA	0.308	0.307	-0.293	0.909	1.24	0.816	1.88	0.323	1	lm.nb	PI3K-Akt	NM_003177.5:808
IKBKG-mRNA	0.208	0.208	-0.2	0.616	1.16	0.87	1.53	0.326	1	lm.nb	Costimulatory Signaling, Cytokine and Chemokine Signaling, MAPK, NF-kappaB Signaling, PI3K-Akt	NM_001099856.4:1719
EDN1-mRNA	0.364	0.366	-0.353	1.08	1.29	0.783	2.12	0.328	1	lm.nb	Angiogenesis, Hypoxia	NM_001955.2:770
CEBPB-mRNA	-0.238	0.24	-0.709	0.232	0.848	0.612	1.17	0.329	1	lm.nb	Metabolic Stress, Myeloid Compartment	NM_005194.3:1731
S100A9-mRNA	-0.488	0.492	-1.45	0.477	0.713	0.365	1.39	0.33	1	lm.nb	Myeloid Compartment	NM_002965.3:137
BLK-mRNA	-0.533	0.54	-1.59	0.526	0.691	0.332	1.44	0.332	1	lm.nb	Lymphoid Compartment	NM_001330465.1:780
RSAD2-mRNA	-0.338	0.343	-1.01	0.335	0.791	0.496	1.26	0.333	1	lm.nb	Interferon Signaling	NM_080657.4:1057
NFKBIE-mRNA	0.404	0.411	-0.401	1.21	1.32	0.757	2.31	0.333	1	lm.nb	NF-kappaB Signaling	NM_004556.2:876
NOTCH1-mRNA	-0.257	0.263	-0.772	0.258	0.837	0.586	1.2	0.336	1	lm.nb	Notch Signaling	NM_017617.3:2999
PF4-mRNA	-0.491	0.503	-1.48	0.496	0.712	0.359	1.41	0.338	1	lm.nb	Cytokine and Chemokine Signaling	NM_002619.3:55
CCR2-mRNA	0.413	0.426	-0.423	1.25	1.33	0.746	2.38	0.341	1	lm.nb	Cytokine and Chemokine Signaling	NM_001123041.2:438
PRF1-mRNA	-0.64	0.661	-1.94	0.656	0.642	0.261	1.58	0.341	1	lm.nb	Cytotoxicity, Lymphoid Compartment	NM_001083116.1:631
PGPEP1-mRNA	0.259	0.271	-0.272	0.791	1.2	0.828	1.73	0.347	1	lm.nb	Angiogenesis	NM_001300927.1:6607
HLA-DOB-mRNA	0.412	0.435	-0.441	1.26	1.33	0.737	2.4	0.352	1	lm.nb	Antigen Presentation, Immune Cell Adhesion and Migration, Lymphoid Compartment	NM_002120.3:124
TNFSF13-mRNA	0.342	0.362	-0.368	1.05	1.27	0.775	2.07	0.353	1	lm.nb	NF-kappaB Signaling	NM_003808.3:810
MGMT-mRNA	0.165	0.176	-0.18	0.51	1.12	0.883	1.42	0.357	1	lm.nb	DNA Damage Repair	NM_002412.3:323
CES3-mRNA	-0.533	0.57	-1.65	0.584	0.691	0.319	1.5	0.357	1	lm.nb	Angiogenesis	NM_001185176.1:916
COL4A5-mRNA	-0.264	0.283	-0.819	0.291	0.833	0.567	1.22	0.358	1	lm.nb	Matrix Remodeling and Metastasis, PI3K-Akt	NM_000495.4:1714
RICTOR-mRNA	-0.126	0.135	-0.39	0.139	0.917	0.763	1.1	0.359	1	lm.nb	Costimulatory Signaling, Metabolic Stress	NM_001285439.1:117
PTCD2-mRNA	-0.167	0.179	-0.518	0.184	0.891	0.698	1.14	0.36	1	lm.nb		NM_001284403.1:326
CD44-mRNA	-0.267	0.287	-0.829	0.295	0.831	0.563	1.23	0.36	1	lm.nb	Costimulatory Signaling, Interferon Signaling, Matrix Remodeling and Metastasis	NM_001001392.1:566
SFXN1-mRNA	0.147	0.159	-0.163	0.458	1.11	0.893	1.37	0.36	1	lm.nb		NM_001322977.1:191
ERO1A-mRNA	0.216	0.232	-0.239	0.671	1.16	0.847	1.59	0.36	1	lm.nb	Metabolic Stress	NM_014584.2:963
KLRK1-mRNA	-0.41	0.442	-1.28	0.456	0.752	0.413	1.37	0.361	1	lm.nb	Cytotoxicity, Lymphoid Compartment	NM_007360.3:522
CD38-mRNA	0.47	0.507	-0.523	1.46	1.39	0.696	2.76	0.361	1	lm.nb	Lymphoid Compartment	NM_001775.2:280
FCAR-mRNA	-0.634	0.684	-1.97	0.706	0.644	0.254	1.63	0.361	1	lm.nb	Myeloid Compartment	NM_133278.2:750
HLA-A-mRNA	0.341	0.368	-0.38	1.06	1.27	0.768	2.09	0.362	1	lm.nb	Antigen Presentation, Immune Cell Adhesion and Migration, Interferon Signaling	NM_002116.7:298
CXCL10-mRNA	0.44	0.476	-0.493	1.37	1.36	0.71	2.59	0.363	1	lm.nb	Cytokine and Chemokine Signaling, Lymphoid Compartment	NM_001565.3:122
CDKN2A-mRNA	0.264	0.286	-0.296	0.823	1.2	0.814	1.77	0.364	1	lm.nb	Cell Proliferation, Metabolic Stress	NM_000077.4:1052
SFRP1-mRNA	-0.281	0.305	-0.879	0.316	0.823	0.544	1.25	0.364	1	lm.nb	Wnt Signaling	NM_003012.3:1320
TLR9-mRNA	0.444	0.482	-0.501	1.39	1.36	0.707	2.62	0.365	1	lm.nb		NM_017442.2:985
PNOC-mRNA	0.43	0.467	-0.486	1.35	1.35	0.714	2.54	0.365	1	lm.nb		NM_001284244.1:241
TGFB3-mRNA	-0.357	0.389	-1.12	0.405	0.781	0.46	1.32	0.366	1	lm.nb	MAPK, Matrix Remodeling and Metastasis, TGF-beta Signaling	NM_001329938.1:262
IDO1-mRNA	0.496	0.541	-0.565	1.56	1.41	0.676	2.94	0.367	1	lm.nb	Lymphoid Compartment	NM_002164.5:52
H2AFX-mRNA	0.24	0.263	-0.276	0.757	1.18	0.826	1.69	0.369	1	lm.nb	Cell Proliferation, DNA Damage Repair, Epigenetic Regulation, Metabolic Stress	NM_002105.2:521
CCND3-mRNA	0.137	0.151	-0.158	0.432	1.1	0.896	1.35	0.37	1	lm.nb	Cell Proliferation, JAK-STAT Signaling, PI3K-Akt, Wnt Signaling	NM_001136017.2:760
TDO2-mRNA	-0.595	0.655	-1.88	0.688	0.662	0.272	1.61	0.371	1	lm.nb		NM_005651.3:315
CMKLR1-mRNA	-0.34	0.375	-1.08	0.396	0.79	0.474	1.32	0.372	1	lm.nb		NM_004072.2:762
CD3G-mRNA	-0.525	0.58	-1.66	0.612	0.695	0.316	1.53	0.373	1	lm.nb	Costimulatory Signaling, Lymphoid Compartment	NM_000073.2:404
TNFSF9-mRNA	-0.513	0.567	-1.62	0.598	0.701	0.325	1.51	0.373	1	lm.nb	Costimulatory Signaling	NM_003811.3:239
HLA-DRB1-mRNA	0.35	0.391	-0.416	1.12	1.27	0.749	2.17	0.378	1	lm.nb	Antigen Presentation, Costimulatory Signaling, Immune Cell Adhesion and Migration, Interferon Signaling	NM_002124.3:1016
DUSP5-mRNA	-0.346	0.389	-1.11	0.416	0.787	0.464	1.33	0.38	1	lm.nb	MAPK	NM_004419.3:675
ANGPT2-mRNA	-0.42	0.472	-1.35	0.506	0.748	0.394	1.42	0.381	1	lm.nb	Angiogenesis, Hypoxia, MAPK, PI3K-Akt	NM_001147.2:1775
PTGER4-mRNA	-0.344	0.391	-1.11	0.422	0.788	0.464	1.34	0.386	1	lm.nb		NM_000958.2:975
SLAMF7-mRNA	0.386	0.441	-0.479	1.25	1.31	0.718	2.38	0.389	1	lm.nb	Lymphoid Compartment	NM_021181.3:215
ANGPTL4-mRNA	-0.482	0.551	-1.56	0.598	0.716	0.339	1.51	0.389	1	lm.nb	Angiogenesis	NM_001039667.2:1088
CD300A-mRNA	0.326	0.373	-0.406	1.06	1.25	0.755	2.08	0.39	1	lm.nb	Metabolic Stress	NM_001256841.1:371
MS4A6A-mRNA	-0.356	0.408	-1.16	0.444	0.781	0.449	1.36	0.39	1	lm.nb		NM_152852.2:146
PVRIG-mRNA	-0.297	0.343	-0.969	0.376	0.814	0.511	1.3	0.395	1	lm.nb	Costimulatory Signaling	NM_024070.3:1390
ITGAV-mRNA	-0.182	0.212	-0.598	0.233	0.881	0.66	1.18	0.397	1	lm.nb	Angiogenesis, Antigen Presentation, Immune Cell Adhesion and Migration, Matrix Remodeling and Metastasis, PI3K-Akt	NM_001144999.2:2701
IFI35-mRNA	0.158	0.184	-0.204	0.519	1.12	0.868	1.43	0.399	1	lm.nb	Cytotoxicity, Interferon Signaling	NM_005533.4:729
TGFB2-mRNA	0.361	0.421	-0.465	1.19	1.28	0.725	2.28	0.399	1	lm.nb	MAPK, Matrix Remodeling and Metastasis, TGF-beta Signaling	NM_001135599.3:1972
SPP1-mRNA	0.437	0.511	-0.564	1.44	1.35	0.676	2.71	0.399	1	lm.nb	Costimulatory Signaling, Matrix Remodeling and Metastasis, PI3K-Akt	NM_000582.2:760
GPC4-mRNA	0.173	0.202	-0.223	0.569	1.13	0.857	1.48	0.399	1	lm.nb	Wnt Signaling	NM_001448.2:820
CCNO-mRNA	0.53	0.621	-0.687	1.75	1.44	0.621	3.35	0.4	1	lm.nb	Cell Proliferation, DNA Damage Repair	NM_021147.4:1129
NLRC5-mRNA	0.188	0.22	-0.244	0.62	1.14	0.844	1.54	0.401	1	lm.nb		NM_032206.4:3668
OASL-mRNA	-0.358	0.428	-1.2	0.48	0.78	0.437	1.39	0.409	1	lm.nb	Interferon Signaling	NM_003733.2:1570
ROBO4-mRNA	-0.461	0.552	-1.54	0.62	0.726	0.343	1.54	0.41	1	lm.nb		NM_019055.5:3080
CD8B-mRNA	-0.422	0.505	-1.41	0.568	0.747	0.376	1.48	0.41	1	lm.nb	Antigen Presentation, Immune Cell Adhesion and Migration, Lymphoid Compartment	NM_172213.2:310
ID4-mRNA	-0.325	0.389	-1.09	0.438	0.798	0.47	1.36	0.411	1	lm.nb	TGF-beta Signaling	NM_001546.3:2048
CXCL2-mRNA	-0.329	0.396	-1.11	0.447	0.796	0.465	1.36	0.413	1	lm.nb	Cytokine and Chemokine Signaling, Myeloid Compartment	NM_002089.1:435
NT5E-mRNA	-0.279	0.336	-0.938	0.38	0.824	0.522	1.3	0.414	1	lm.nb		NM_002526.3:3526
PCK2-mRNA	-0.249	0.302	-0.841	0.342	0.841	0.558	1.27	0.416	1	lm.nb	Metabolic Stress, PI3K-Akt	NM_001018073.2:1307
MMP1-mRNA	-0.637	0.778	-2.16	0.888	0.643	0.224	1.85	0.42	1	lm.nb	Matrix Remodeling and Metastasis, Myeloid Compartment	NM_002421.2:700
TNFRSF14-mRNA	-0.258	0.315	-0.876	0.36	0.836	0.545	1.28	0.42	1	lm.nb	Costimulatory Signaling, NF-kappaB Signaling	NM_003820.3:503
TNFSF8-mRNA	-0.366	0.448	-1.24	0.511	0.776	0.423	1.43	0.42	1	lm.nb		NM_001244.3:399
ADM-mRNA	-0.373	0.46	-1.28	0.53	0.772	0.413	1.44	0.425	1	lm.nb		NM_001124.2:1413
RNLS-mRNA	-0.258	0.319	-0.884	0.367	0.836	0.542	1.29	0.425	1	lm.nb		NM_001031709.2:726
WNT2B-mRNA	0.393	0.486	-0.559	1.34	1.31	0.679	2.54	0.425	1	lm.nb	Hedgehog Signaling, Wnt Signaling	NM_001291880.1:1169
LAG3-mRNA	-0.196	0.243	-0.671	0.28	0.873	0.628	1.21	0.426	1	lm.nb	Costimulatory Signaling, Lymphoid Compartment	NM_002286.5:1736
HMGB1-mRNA	-0.137	0.171	-0.473	0.198	0.909	0.721	1.15	0.429	1	lm.nb	Apoptosis, Autophagy	NM_002128.5:3400
RASGRF1-mRNA	0.512	0.639	-0.74	1.76	1.43	0.599	3.4	0.429	1	lm.nb	MAPK	NM_001145648.1:2843
TLR2-mRNA	0.287	0.36	-0.418	0.992	1.22	0.749	1.99	0.431	1	lm.nb	Myeloid Compartment, PI3K-Akt	NM_001318787.1:484
GBP1-mRNA	0.223	0.281	-0.327	0.773	1.17	0.797	1.71	0.434	1	lm.nb	Interferon Signaling	NM_002053.2:1838
CCR4-mRNA	-0.427	0.54	-1.49	0.632	0.744	0.357	1.55	0.436	1	lm.nb	Cytokine and Chemokine Signaling, Lymphoid Compartment	NM_005508.4:672
C5-mRNA	-0.363	0.46	-1.26	0.538	0.778	0.416	1.45	0.436	1	lm.nb		NM_001317163.1:2212
ULBP2-mRNA	-0.384	0.489	-1.34	0.574	0.766	0.394	1.49	0.438	1	lm.nb	Antigen Presentation	NM_025217.2:905
CASP9-mRNA	-0.195	0.249	-0.683	0.294	0.874	0.623	1.23	0.441	1	lm.nb	Apoptosis, PI3K-Akt	XM_011542270.1:326
IFIT1-mRNA	-0.239	0.307	-0.841	0.363	0.847	0.558	1.29	0.443	1	lm.nb	Cytotoxicity, Interferon Signaling, Lymphoid Compartment	NM_001270930.1:1675
IL18R1-mRNA	-0.295	0.38	-1.04	0.449	0.815	0.487	1.37	0.444	1	lm.nb	Costimulatory Signaling, Cytokine and Chemokine Signaling, Lymphoid Compartment	NM_001282399.1:683
RIPK3-mRNA	-0.231	0.299	-0.817	0.355	0.852	0.568	1.28	0.446	1	lm.nb	Apoptosis	NM_006871.3:1072
MAP3K5-mRNA	-0.221	0.287	-0.784	0.341	0.858	0.581	1.27	0.447	1	lm.nb	MAPK, Metabolic Stress	NM_005923.3:3371
CSF3R-mRNA	0.377	0.489	-0.582	1.34	1.3	0.668	2.52	0.447	1	lm.nb	Cytokine and Chemokine Signaling, JAK-STAT Signaling, Myeloid Compartment, PI3K-Akt	NM_000760.3:2066
MAML2-mRNA	-0.176	0.228	-0.623	0.272	0.885	0.649	1.21	0.448	1	lm.nb	Notch Signaling	NM_032427.1:4125
GIMAP6-mRNA	-0.219	0.285	-0.776	0.339	0.859	0.584	1.27	0.449	1	lm.nb		NR_024115.1:2175
RASAL1-mRNA	0.305	0.397	-0.474	1.08	1.24	0.72	2.12	0.449	1	lm.nb	MAPK	NM_001193520.1:3097
RIPK2-mRNA	-0.17	0.222	-0.606	0.265	0.889	0.657	1.2	0.449	1	lm.nb	Costimulatory Signaling	NM_003821.5:1306
CD74-mRNA	0.232	0.303	-0.362	0.826	1.17	0.778	1.77	0.45	1	lm.nb	Antigen Presentation	NM_001025159.2:1161
CD274-mRNA	0.372	0.488	-0.584	1.33	1.29	0.667	2.51	0.452	1	lm.nb	Costimulatory Signaling, Immune Cell Adhesion and Migration, Lymphoid Compartment	NM_014143.3:1243
INHBA-mRNA	-0.34	0.446	-1.21	0.535	0.79	0.431	1.45	0.453	1	lm.nb	TGF-beta Signaling	NM_002192.2:1914
WNT11-mRNA	-0.416	0.547	-1.49	0.657	0.75	0.356	1.58	0.454	1	lm.nb	Hedgehog Signaling, Wnt Signaling	XM_011545241.2:1015
CCL21-mRNA	0.299	0.393	-0.472	1.07	1.23	0.721	2.1	0.454	1	lm.nb	Cytokine and Chemokine Signaling	NM_002989.2:155
SERPINA1-mRNA	0.39	0.513	-0.617	1.4	1.31	0.652	2.63	0.454	1	lm.nb	Myeloid Compartment	NM_001127702.1:963
CXCL13-mRNA	0.488	0.644	-0.774	1.75	1.4	0.585	3.36	0.455	1	lm.nb	Cytokine and Chemokine Signaling, Lymphoid Compartment	NM_006419.2:209
HLA-DMA-mRNA	-0.243	0.322	-0.874	0.388	0.845	0.546	1.31	0.456	1	lm.nb	Antigen Presentation, Immune Cell Adhesion and Migration	NM_006120.3:396
HLA-F-mRNA	0.202	0.267	-0.322	0.725	1.15	0.8	1.65	0.456	1	lm.nb	Antigen Presentation, Immune Cell Adhesion and Migration, Interferon Signaling	NM_001098479.1:285
SOCS1-mRNA	-0.24	0.319	-0.865	0.386	0.847	0.549	1.31	0.459	1	lm.nb	Antigen Presentation, Interferon Signaling, JAK-STAT Signaling	NM_003745.1:1022
SELL-mRNA	-0.369	0.494	-1.34	0.599	0.774	0.396	1.51	0.461	1	lm.nb	Immune Cell Adhesion and Migration	NM_000655.4:1872
IL11RA-mRNA	-0.252	0.347	-0.933	0.429	0.84	0.524	1.35	0.474	1	lm.nb	Cytokine and Chemokine Signaling, Cytotoxicity, JAK-STAT Signaling	NM_147162.1:400
TRAF1-mRNA	-0.184	0.255	-0.683	0.314	0.88	0.623	1.24	0.474	1	lm.nb		NM_001190945.1:712
CSF2RB-mRNA	-0.212	0.294	-0.788	0.363	0.863	0.579	1.29	0.475	1	lm.nb	Cytokine and Chemokine Signaling, JAK-STAT Signaling	NM_000395.2:1547
LAMA1-mRNA	-0.518	0.717	-1.92	0.887	0.698	0.264	1.85	0.476	1	lm.nb	Matrix Remodeling and Metastasis, PI3K-Akt	NM_005559.3:9002
CDH2-mRNA	0.328	0.456	-0.565	1.22	1.26	0.676	2.33	0.478	1	lm.nb	Immune Cell Adhesion and Migration	NM_001792.3:3067
CCL19-mRNA	0.37	0.519	-0.646	1.39	1.29	0.639	2.61	0.481	1	lm.nb	Cytokine and Chemokine Signaling	NM_006274.2:133
TYMP-mRNA	0.237	0.335	-0.42	0.894	1.18	0.747	1.86	0.485	1	lm.nb	Angiogenesis	NM_001113755.2:645
MICB-mRNA	0.306	0.433	-0.543	1.15	1.24	0.686	2.23	0.486	1	lm.nb		NM_005931.3:1387
HDAC4-mRNA	-0.143	0.203	-0.541	0.255	0.906	0.687	1.19	0.486	1	lm.nb	Epigenetic Regulation, Notch Signaling	NM_006037.3:3742
GLS-mRNA	-0.136	0.193	-0.515	0.243	0.91	0.7	1.18	0.487	1	lm.nb	Metabolic Stress	NM_014905.4:165
CLECL1-mRNA	0.39	0.553	-0.695	1.47	1.31	0.618	2.78	0.487	1	lm.nb	Immune Cell Adhesion and Migration	NM_172004.3:357
STAT2-mRNA	-0.106	0.151	-0.402	0.191	0.929	0.757	1.14	0.49	1	lm.nb	Cytokine and Chemokine Signaling, Cytotoxicity, Interferon Signaling, JAK-STAT Signaling, Lymphoid Compartment	NM_005419.2:1965
IL16-mRNA	-0.234	0.338	-0.897	0.429	0.85	0.537	1.35	0.495	1	lm.nb	Cytokine and Chemokine Signaling	NM_004513.4:1262
TNFRSF1B-mRNA	-0.2	0.29	-0.77	0.369	0.87	0.587	1.29	0.496	1	lm.nb	NF-kappaB Signaling	NM_001066.2:596
COMP-mRNA	-0.465	0.678	-1.79	0.865	0.724	0.288	1.82	0.498	1	lm.nb	Matrix Remodeling and Metastasis, PI3K-Akt	NM_000095.2:1271
EIF4EBP1-mRNA	0.137	0.2	-0.255	0.529	1.1	0.838	1.44	0.499	1	lm.nb	Hypoxia, Metabolic Stress, PI3K-Akt	NM_004095.3:673
TMEM140-mRNA	-0.206	0.302	-0.798	0.385	0.867	0.575	1.31	0.5	1	lm.nb		NM_018295.3:377
B2M-mRNA	-0.161	0.238	-0.627	0.305	0.894	0.647	1.24	0.503	1	lm.nb	Antigen Presentation, Interferon Signaling	NM_004048.2:573
TBXAS1-mRNA	-0.23	0.339	-0.894	0.435	0.853	0.538	1.35	0.504	1	lm.nb		NM_001061.4:709
ITGB3-mRNA	0.282	0.416	-0.535	1.1	1.22	0.69	2.14	0.504	1	lm.nb	Immune Cell Adhesion and Migration, Matrix Remodeling and Metastasis, PI3K-Akt	NM_000212.2:4485
STAT1-mRNA	0.182	0.27	-0.347	0.712	1.13	0.786	1.64	0.505	1	lm.nb	Cytokine and Chemokine Signaling, Cytotoxicity, Interferon Signaling, JAK-STAT Signaling, Lymphoid Compartment	NM_007315.3:239
JAG2-mRNA	-0.294	0.438	-1.15	0.564	0.816	0.45	1.48	0.507	1	lm.nb	Notch Signaling	NM_002226.4:5480
DLL1-mRNA	-0.217	0.328	-0.86	0.426	0.86	0.551	1.34	0.514	1	lm.nb	Notch Signaling	NM_005618.3:1520
HLA-DQB1-mRNA	1	1.55	-2.03	4.03	2	0.245	16.4	0.521	1	loglinear	Antigen Presentation, Costimulatory Signaling, Immune Cell Adhesion and Migration, Interferon Signaling	NM_002123.3:384
GLI1-mRNA	-0.442	0.683	-1.78	0.897	0.736	0.291	1.86	0.522	1	lm.nb	Hedgehog Signaling	NM_005269.2:2922
CD84-mRNA	-0.246	0.38	-0.99	0.499	0.843	0.503	1.41	0.523	1	lm.nb		NM_001184879.1:1015
CD8A-mRNA	-0.268	0.415	-1.08	0.546	0.83	0.472	1.46	0.523	1	lm.nb	Antigen Presentation, Immune Cell Adhesion and Migration, Lymphoid Compartment	NM_001768.6:2029
GZMM-mRNA	-0.396	0.614	-1.6	0.807	0.76	0.33	1.75	0.524	1	lm.nb	Cytotoxicity, Lymphoid Compartment	NM_005317.2:669
APOE-mRNA	-0.305	0.473	-1.23	0.623	0.81	0.426	1.54	0.525	1	lm.nb		NM_000041.2:96
CYBB-mRNA	0.216	0.338	-0.447	0.879	1.16	0.734	1.84	0.528	1	lm.nb	Antigen Presentation, Hypoxia, Immune Cell Adhesion and Migration, Myeloid Compartment	NM_000397.3:1034
PIK3R5-mRNA	-0.227	0.357	-0.927	0.472	0.854	0.526	1.39	0.529	1	lm.nb	Cytokine and Chemokine Signaling, Hypoxia, Immune Cell Adhesion and Migration, JAK-STAT Signaling, MAPK, Metabolic Stress, PI3K-Akt	NM_014308.3:3275
CD6-mRNA	0.295	0.463	-0.612	1.2	1.23	0.654	2.3	0.529	1	lm.nb	Immune Cell Adhesion and Migration, Lymphoid Compartment	NM_001254751.1:1722
AXIN1-mRNA	0.0863	0.137	-0.181	0.354	1.06	0.882	1.28	0.532	1	lm.nb	Wnt Signaling	NM_181050.1:2742
HIF1A-mRNA	-0.121	0.193	-0.499	0.257	0.919	0.707	1.19	0.534	1	lm.nb	Autophagy, Hypoxia, Metabolic Stress, Notch Signaling	NM_181054.2:930
TLR5-mRNA	-0.14	0.223	-0.578	0.297	0.907	0.67	1.23	0.534	1	lm.nb		NM_003268.5:2570
HLA-DRA-mRNA	-0.195	0.312	-0.806	0.416	0.873	0.572	1.33	0.536	1	lm.nb	Antigen Presentation, Costimulatory Signaling, Immune Cell Adhesion and Migration, Interferon Signaling	NM_019111.3:335
ARNT2-mRNA	-0.312	0.508	-1.31	0.683	0.806	0.404	1.61	0.544	1	lm.nb		NM_014862.3:1133
TNFRSF1A-mRNA	-0.118	0.193	-0.496	0.26	0.921	0.709	1.2	0.544	1	lm.nb	MAPK, NF-kappaB Signaling	NM_001065.2:515
HLA-DMB-mRNA	-0.17	0.283	-0.725	0.385	0.889	0.605	1.31	0.554	1	lm.nb	Antigen Presentation, Immune Cell Adhesion and Migration	NM_002118.3:20
MYD88-mRNA	-0.107	0.18	-0.46	0.246	0.928	0.727	1.19	0.557	1	lm.nb		NM_002468.3:2145
EGFR-mRNA	-0.14	0.237	-0.604	0.324	0.908	0.658	1.25	0.56	1	lm.nb	Hypoxia, MAPK, Metabolic Stress, PI3K-Akt	NM_005228.3:2760
HLA-B-mRNA	0.155	0.265	-0.363	0.674	1.11	0.777	1.6	0.562	1	lm.nb	Antigen Presentation, Immune Cell Adhesion and Migration, Interferon Signaling	NM_005514.6:1247
BAX-mRNA	-0.0946	0.162	-0.412	0.223	0.937	0.751	1.17	0.564	1	lm.nb	Apoptosis	NM_004324.3:330
RAD50-mRNA	0.0721	0.124	-0.171	0.315	1.05	0.888	1.24	0.565	1	lm.nb	Cell Proliferation, DNA Damage Repair, Metabolic Stress	NM_005732.3:1357
IFITM1-mRNA	0.163	0.282	-0.389	0.716	1.12	0.763	1.64	0.567	1	lm.nb	Cytotoxicity, Interferon Signaling, Lymphoid Compartment	NM_003641.3:536
CCL22-mRNA	-0.307	0.532	-1.35	0.735	0.808	0.392	1.66	0.568	1	lm.nb	Cytokine and Chemokine Signaling	NM_002990.3:797
IL12RB2-mRNA	-0.337	0.588	-1.49	0.815	0.792	0.356	1.76	0.571	1	lm.nb	Cytokine and Chemokine Signaling, Cytotoxicity, JAK-STAT Signaling, Lymphoid Compartment	NM_001319233.1:880
CD45RA-mRNA	0.329	0.575	-0.797	1.46	1.26	0.575	2.74	0.571	1	lm.nb		NM_002838.4:258
CASP3-mRNA	-0.11	0.194	-0.491	0.27	0.926	0.712	1.21	0.575	1	lm.nb	Apoptosis, MAPK, Matrix Remodeling and Metastasis	NM_032991.2:1002
OAS3-mRNA	0.136	0.241	-0.336	0.608	1.1	0.792	1.52	0.577	1	lm.nb	Cytotoxicity, Interferon Signaling	NM_006187.3:2354
NKG7-mRNA	0.224	0.398	-0.557	1	1.17	0.68	2.01	0.578	1	lm.nb		NM_005601.3:633
ESR1-mRNA	0.225	0.401	-0.561	1.01	1.17	0.678	2.02	0.579	1	lm.nb		NM_000125.2:1595
VSIR-mRNA	-0.134	0.239	-0.603	0.335	0.912	0.659	1.26	0.581	1	lm.nb		NM_022153.1:185
TRAT1-mRNA	0.336	0.607	-0.855	1.53	1.26	0.553	2.88	0.585	1	lm.nb	Costimulatory Signaling	NM_016388.3:578
SLC16A1-mRNA	0.209	0.383	-0.542	0.959	1.16	0.687	1.94	0.59	1	lm.nb	Metabolic Stress	NM_003051.3:635
PPARGC1B-mRNA	0.105	0.193	-0.273	0.482	1.08	0.828	1.4	0.591	1	lm.nb		NM_001172699.1:1010
FPR3-mRNA	-0.197	0.365	-0.914	0.519	0.872	0.531	1.43	0.593	1	lm.nb	Myeloid Compartment	NM_002030.4:733
IL22RA1-mRNA	0.28	0.522	-0.742	1.3	1.21	0.598	2.47	0.595	1	lm.nb	Cytokine and Chemokine Signaling, Cytotoxicity, JAK-STAT Signaling	NM_021258.2:2524
CD27-mRNA	0.249	0.466	-0.663	1.16	1.19	0.631	2.24	0.597	1	lm.nb	Costimulatory Signaling, Lymphoid Compartment, NF-kappaB Signaling	NM_001242.4:326
EGF-mRNA	-0.146	0.273	-0.681	0.389	0.904	0.624	1.31	0.597	1	loglinear	Hypoxia, MAPK, PI3K-Akt	NM_001178130.2:2167
IFIT2-mRNA	-0.217	0.408	-1.02	0.582	0.86	0.494	1.5	0.598	1	lm.nb	Cytotoxicity, Interferon Signaling	NM_001547.4:1995
TGFB1-mRNA	-0.141	0.266	-0.663	0.381	0.907	0.631	1.3	0.6	1	lm.nb	MAPK, Matrix Remodeling and Metastasis, TGF-beta Signaling	NM_000660.4:1473
ITGAM-mRNA	-0.197	0.374	-0.93	0.536	0.872	0.525	1.45	0.602	1	lm.nb	Immune Cell Adhesion and Migration, Matrix Remodeling and Metastasis, Myeloid Compartment	NM_000632.3:1400
CD5-mRNA	-0.215	0.41	-1.02	0.588	0.861	0.494	1.5	0.604	1	lm.nb	Lymphoid Compartment	NM_001346456.1:1526
IRF9-mRNA	0.0744	0.143	-0.206	0.354	1.05	0.867	1.28	0.607	1	lm.nb	Cytotoxicity, Interferon Signaling, JAK-STAT Signaling, Lymphoid Compartment	NM_006084.4:723
TNF-mRNA	0.292	0.561	-0.807	1.39	1.22	0.572	2.62	0.607	1	lm.nb	Antigen Presentation, MAPK, Metabolic Stress, NF-kappaB Signaling, TGF-beta Signaling	NM_000594.3:1366
IL1R2-mRNA	0.332	0.642	-0.926	1.59	1.26	0.526	3.01	0.609	1	lm.nb	Cytokine and Chemokine Signaling, MAPK	NR_048564.1:949
MMP9-mRNA	0.291	0.564	-0.814	1.4	1.22	0.569	2.63	0.61	1	lm.nb	Angiogenesis, Immune Cell Adhesion and Migration, Matrix Remodeling and Metastasis	NM_004994.2:2011
API5-mRNA	-0.0446	0.0865	-0.214	0.125	0.97	0.862	1.09	0.61	1	lm.nb		NM_001142930.1:1552
CXCL14-mRNA	-0.307	0.599	-1.48	0.867	0.808	0.358	1.82	0.612	1	lm.nb	Cytokine and Chemokine Signaling	NM_004887.4:990
CD45RO-mRNA	-0.173	0.339	-0.837	0.491	0.887	0.56	1.41	0.613	1	lm.nb		NM_080921.3:258
PROM1-mRNA	0.329	0.646	-0.938	1.59	1.26	0.522	3.02	0.615	1	lm.nb		NM_001145847.1:596
CX3CL1-mRNA	-0.143	0.283	-0.698	0.411	0.905	0.617	1.33	0.616	1	lm.nb	Cytokine and Chemokine Signaling, Lymphoid Compartment	NM_002996.3:1850
MB21D1-mRNA	-0.106	0.208	-0.514	0.303	0.929	0.7	1.23	0.616	1	lm.nb		NM_138441.2:1198
PTPRC-mRNA	-0.16	0.315	-0.778	0.458	0.895	0.583	1.37	0.616	1	lm.nb	Costimulatory Signaling, Immune Cell Adhesion and Migration	NM_080921.3:99
IRF2-mRNA	-0.0779	0.154	-0.38	0.224	0.947	0.768	1.17	0.617	1	lm.nb	Interferon Signaling	NM_002199.3:1624
C2-mRNA	-0.115	0.23	-0.566	0.336	0.923	0.675	1.26	0.621	1	lm.nb		NM_000063.5:730
WNT5A-mRNA	-0.246	0.493	-1.21	0.72	0.843	0.432	1.65	0.622	1	lm.nb	Hedgehog Signaling, Wnt Signaling	NM_003392.3:987
ITGAL-mRNA	-0.195	0.392	-0.963	0.574	0.874	0.513	1.49	0.623	1	lm.nb	Immune Cell Adhesion and Migration, Matrix Remodeling and Metastasis	NM_002209.2:3905
MMP7-mRNA	0.303	0.61	-0.892	1.5	1.23	0.539	2.82	0.623	1	lm.nb	Matrix Remodeling and Metastasis, Wnt Signaling	NM_002423.3:265
CCND1-mRNA	0.202	0.408	-0.597	1	1.15	0.661	2	0.624	1	lm.nb	Cell Proliferation, Epigenetic Regulation, JAK-STAT Signaling, Notch Signaling, PI3K-Akt, Wnt Signaling	NM_053056.2:857
TRIM21-mRNA	0.102	0.206	-0.302	0.505	1.07	0.811	1.42	0.625	1	lm.nb	Antigen Presentation, Interferon Signaling	NM_003141.3:1190
CD48-mRNA	-0.2	0.407	-0.997	0.597	0.871	0.501	1.51	0.626	1	lm.nb	Costimulatory Signaling, Lymphoid Compartment	NM_001778.3:413
SERPINB5-mRNA	0.24	0.488	-0.717	1.2	1.18	0.608	2.29	0.627	1	lm.nb	Angiogenesis	NM_002639.4:90
FCGR1A-mRNA	0.191	0.39	-0.573	0.955	1.14	0.672	1.94	0.628	1	lm.nb	Antigen Presentation, Interferon Signaling, Myeloid Compartment	NM_000566.3:561
CXCL8-mRNA	-0.322	0.66	-1.62	0.972	0.8	0.326	1.96	0.629	1	lm.nb	Cytokine and Chemokine Signaling, Metabolic Stress	NM_000584.3:170
ITGAE-mRNA	-0.106	0.217	-0.531	0.32	0.929	0.692	1.25	0.629	1	lm.nb	Immune Cell Adhesion and Migration, Matrix Remodeling and Metastasis	NM_002208.4:3647
TNFRSF9-mRNA	-0.274	0.564	-1.38	0.832	0.827	0.384	1.78	0.631	1	lm.nb		NM_001561.5:567
TMEM173-mRNA	-0.0971	0.201	-0.492	0.297	0.935	0.711	1.23	0.633	1	lm.nb		NM_198282.1:725
PVR-mRNA	-0.111	0.232	-0.567	0.344	0.926	0.675	1.27	0.635	1	lm.nb	Immune Cell Adhesion and Migration, Lymphoid Compartment	NM_001135768.2:448
IHH-mRNA	0.22	0.462	-0.685	1.12	1.16	0.622	2.18	0.637	1	lm.nb	Hedgehog Signaling	NM_002181.2:1693
IL1RN-mRNA	0.263	0.553	-0.821	1.35	1.2	0.566	2.54	0.637	1	lm.nb	Cytokine and Chemokine Signaling, Myeloid Compartment	NM_000577.3:480
XCL1/2-mRNA	-0.311	0.656	-1.6	0.973	0.806	0.331	1.96	0.638	1	lm.nb	DNA Damage Repair	NM_002995.2:266
CD80-mRNA	-0.239	0.505	-1.23	0.75	0.847	0.427	1.68	0.639	1	lm.nb	Costimulatory Signaling, Immune Cell Adhesion and Migration, Lymphoid Compartment	NM_005191.3:674
KIT-mRNA	-0.223	0.471	-1.15	0.7	0.857	0.452	1.62	0.64	1	lm.nb	MAPK, Metabolic Stress, PI3K-Akt	NM_000222.2:802
F2RL1-mRNA	0.292	0.619	-0.922	1.51	1.22	0.528	2.84	0.641	1	lm.nb	Lymphoid Compartment	NM_005242.4:1388
IL1A-mRNA	-0.265	0.564	-1.37	0.839	0.832	0.387	1.79	0.641	1	lm.nb	Cytokine and Chemokine Signaling, MAPK, Metabolic Stress, Myeloid Compartment	NM_000575.3:2001
LGALS9-mRNA	0.12	0.254	-0.378	0.617	1.09	0.769	1.53	0.641	1	lm.nb		NM_002308.3:1206
SH2D1A-mRNA	-0.179	0.382	-0.928	0.569	0.883	0.526	1.48	0.642	1	lm.nb		NM_001114937.2:418
CD14-mRNA	-0.145	0.311	-0.755	0.465	0.904	0.593	1.38	0.645	1	lm.nb	Apoptosis, MAPK, Myeloid Compartment	NM_001174105.1:1020
COL11A1-mRNA	0.317	0.686	-1.03	1.66	1.25	0.49	3.17	0.647	1	lm.nb	Matrix Remodeling and Metastasis, Myeloid Compartment	NM_001854.3:5744
HLA-DRB5-mRNA	0.91	1.97	-2.95	4.77	1.88	0.129	27.3	0.648	1	loglinear	Antigen Presentation, Costimulatory Signaling, Immune Cell Adhesion and Migration, Interferon Signaling	NM_002125.3:135
IRF7-mRNA	0.149	0.327	-0.492	0.789	1.11	0.711	1.73	0.653	1	lm.nb	Interferon Signaling	NM_004029.2:1705
GLUL-mRNA	-0.105	0.232	-0.56	0.35	0.93	0.678	1.27	0.654	1	lm.nb		NM_002065.6:1485
NFKB2-mRNA	0.0773	0.171	-0.258	0.413	1.06	0.836	1.33	0.655	1	lm.nb	MAPK, NF-kappaB Signaling	NM_001077494.3:1986
NFAM1-mRNA	-0.218	0.483	-1.16	0.729	0.86	0.446	1.66	0.655	1	lm.nb	Myeloid Compartment	NM_145912.5:5290
IL7R-mRNA	0.205	0.457	-0.691	1.1	1.15	0.619	2.15	0.657	1	lm.nb	Cytokine and Chemokine Signaling, JAK-STAT Signaling, PI3K-Akt	NM_002185.3:1355
OAS1-mRNA	-0.122	0.271	-0.653	0.41	0.919	0.636	1.33	0.657	1	lm.nb	Cytotoxicity, Interferon Signaling	NM_001032409.1:805
HLA-DQA1-mRNA	0.798	1.79	-2.71	4.3	1.74	0.153	19.7	0.659	1	loglinear	Antigen Presentation, Costimulatory Signaling, Immune Cell Adhesion and Migration, Interferon Signaling	NM_002122.3:258
IFIT3-mRNA	-0.129	0.288	-0.694	0.436	0.915	0.618	1.35	0.659	1	lm.nb	Cytotoxicity, Interferon Signaling	NM_001031683.3:712
LDHA-mRNA	0.139	0.313	-0.473	0.752	1.1	0.72	1.68	0.659	1	lm.nb	Hypoxia, Metabolic Stress	NM_001135239.1:1053
LCK-mRNA	-0.154	0.346	-0.832	0.525	0.899	0.562	1.44	0.661	1	lm.nb	Costimulatory Signaling, Lymphoid Compartment	NM_005356.4:1723
IL32-mRNA	0.143	0.323	-0.49	0.776	1.1	0.712	1.71	0.661	1	lm.nb	Cytokine and Chemokine Signaling	NM_004221.4:358
WNT3A-mRNA	-0.184	0.421	-1.01	0.641	0.88	0.497	1.56	0.665	1	lm.nb	Hedgehog Signaling, Wnt Signaling	NM_033131.3:430
NLRP3-mRNA	-0.278	0.635	-1.52	0.968	0.825	0.348	1.96	0.665	1	lm.nb	Myeloid Compartment	NM_001079821.2:3335
IL34-mRNA	-0.134	0.312	-0.745	0.478	0.912	0.597	1.39	0.672	1	lm.nb	Cytokine and Chemokine Signaling	NM_001172771.1:1404
CXCL16-mRNA	0.148	0.348	-0.535	0.83	1.11	0.69	1.78	0.675	1	lm.nb	Cytokine and Chemokine Signaling, Lymphoid Compartment	NM_001100812.1:743
GMIP-mRNA	0.217	0.513	-0.788	1.22	1.16	0.579	2.33	0.675	1	lm.nb		NM_001288998.1:1706
CD45RB-mRNA	-0.142	0.337	-0.803	0.518	0.906	0.573	1.43	0.676	1	lm.nb		ENST00000367367.1:131
HERC6-mRNA	0.109	0.261	-0.401	0.62	1.08	0.757	1.54	0.678	1	lm.nb		NM_001165136.1:883
TNFRSF8-mRNA	-0.21	0.502	-1.19	0.773	0.864	0.437	1.71	0.678	1	lm.nb		NM_001243.3:549
FCGR3A/B-mRNA	0.139	0.338	-0.524	0.802	1.1	0.696	1.74	0.683	1	lm.nb		NM_000570.4:255
AKT1-mRNA	-0.0519	0.127	-0.302	0.198	0.965	0.811	1.15	0.686	1	lm.nb	Apoptosis, Autophagy, Costimulatory Signaling, Cytokine and Chemokine Signaling, Hypoxia, JAK-STAT Signaling, MAPK, Metabolic Stress, PI3K-Akt	NM_005163.2:2207
HAVCR2-mRNA	-0.151	0.372	-0.879	0.578	0.901	0.544	1.49	0.688	1	lm.nb	Costimulatory Signaling	NM_032782.3:955
ELOB-mRNA	-0.16	0.401	-0.947	0.627	0.895	0.519	1.54	0.694	1	lm.nb		NM_007108.2:800
GZMA-mRNA	0.212	0.536	-0.838	1.26	1.16	0.559	2.4	0.695	1	lm.nb	Cytotoxicity, Lymphoid Compartment	NM_006144.3:215
FBP1-mRNA	-0.206	0.525	-1.24	0.823	0.867	0.425	1.77	0.697	1	lm.nb	Metabolic Stress	NM_001127628.1:488
PARP4-mRNA	0.0521	0.136	-0.214	0.318	1.04	0.862	1.25	0.704	1	lm.nb	DNA Damage Repair	NM_006437.3:1399
EPM2AIP1-mRNA	-0.0549	0.143	-0.336	0.226	0.963	0.792	1.17	0.704	1	lm.nb		NM_014805.3:1322
GZMK-mRNA	-0.172	0.449	-1.05	0.709	0.888	0.482	1.63	0.705	1	lm.nb	Cytotoxicity, Lymphoid Compartment	NM_002104.2:634
SLC7A5-mRNA	0.149	0.392	-0.619	0.917	1.11	0.651	1.89	0.706	1	lm.nb	Metabolic Stress	NM_003486.6:2011
IFI27-mRNA	0.128	0.337	-0.533	0.788	1.09	0.691	1.73	0.707	1	lm.nb	Cytotoxicity, Interferon Signaling, Lymphoid Compartment	NM_005532.3:390
CD2-mRNA	0.173	0.476	-0.759	1.1	1.13	0.591	2.15	0.719	1	lm.nb	Costimulatory Signaling, Immune Cell Adhesion and Migration, Lymphoid Compartment	NM_001767.3:683
CD58-mRNA	0.101	0.278	-0.445	0.647	1.07	0.735	1.57	0.719	1	lm.nb	Immune Cell Adhesion and Migration	NM_001144822.1:42
CD3E-mRNA	-0.194	0.536	-1.25	0.857	0.874	0.422	1.81	0.72	1	lm.nb	Costimulatory Signaling, Lymphoid Compartment	NM_000733.3:233
CD7-mRNA	0.133	0.369	-0.591	0.857	1.1	0.664	1.81	0.721	1	lm.nb	Lymphoid Compartment	NM_006137.6:440
RUNX3-mRNA	0.146	0.413	-0.664	0.956	1.11	0.631	1.94	0.726	1	lm.nb		NM_001031680.2:3786
IRF1-mRNA	0.0894	0.253	-0.407	0.585	1.06	0.754	1.5	0.726	1	lm.nb	Cytotoxicity, Interferon Signaling	NM_002198.2:557
CD79B-mRNA	0.218	0.618	-0.993	1.43	1.16	0.502	2.69	0.727	1	lm.nb	Lymphoid Compartment	NM_001039933.1:884
PTPN11-mRNA	-0.0546	0.155	-0.359	0.25	0.963	0.78	1.19	0.727	1	lm.nb	Costimulatory Signaling, Immune Cell Adhesion and Migration, Interferon Signaling, JAK-STAT Signaling, MAPK	NM_001330437.1:228
EOMES-mRNA	0.181	0.519	-0.837	1.2	1.13	0.56	2.29	0.73	1	lm.nb	Lymphoid Compartment	NM_001278182.1:1522
HLA-DPB1-mRNA	-0.113	0.325	-0.75	0.524	0.925	0.595	1.44	0.73	1	lm.nb	Antigen Presentation, Costimulatory Signaling, Immune Cell Adhesion and Migration, Interferon Signaling	NM_002121.5:987
CD163-mRNA	-0.111	0.319	-0.735	0.514	0.926	0.601	1.43	0.731	1	lm.nb		NM_203416.2:1784
PIK3CD-mRNA	-0.104	0.302	-0.696	0.487	0.93	0.617	1.4	0.731	1	lm.nb	Autophagy, Cytokine and Chemokine Signaling, Hypoxia, Immune Cell Adhesion and Migration, JAK-STAT Signaling, MAPK, Metabolic Stress, PI3K-Akt	NM_001350234.1:664
MAGEA3/A6-mRNA	-0.194	0.566	-1.3	0.916	0.874	0.405	1.89	0.734	1	loglinear		NM_005362.3:866
FCN1-mRNA	0.15	0.437	-0.706	1.01	1.11	0.613	2.01	0.734	1	lm.nb	Myeloid Compartment	NM_002003.4:969
ITGA2-mRNA	-0.142	0.414	-0.952	0.669	0.906	0.517	1.59	0.734	1	lm.nb	Immune Cell Adhesion and Migration, Matrix Remodeling and Metastasis, PI3K-Akt	NM_002203.3:903
HLA-DPA1-mRNA	0.114	0.333	-0.54	0.767	1.08	0.688	1.7	0.736	1	lm.nb	Antigen Presentation, Costimulatory Signaling, Immune Cell Adhesion and Migration, Interferon Signaling	NM_033554.2:857
FCRL2-mRNA	-0.215	0.631	-1.45	1.02	0.862	0.365	2.03	0.736	1	lm.nb		NM_001159488.1:132
RB1-mRNA	0.0679	0.2	-0.324	0.46	1.05	0.799	1.38	0.736	1	lm.nb	Cell Proliferation, Metabolic Stress	NM_000321.2:2769
TNFRSF11B-mRNA	-0.18	0.532	-1.22	0.863	0.883	0.428	1.82	0.737	1	lm.nb	NF-kappaB Signaling	NM_002546.3:572
DTX4-mRNA	-0.183	0.546	-1.25	0.887	0.881	0.42	1.85	0.74	1	lm.nb	Notch Signaling	NM_015177.1:4820
BLM-mRNA	0.15	0.45	-0.731	1.03	1.11	0.602	2.04	0.741	1	lm.nb	Apoptosis, Cell Proliferation, DNA Damage Repair	NM_000057.3:1434
GIMAP4-mRNA	-0.101	0.302	-0.693	0.492	0.933	0.619	1.41	0.742	1	lm.nb		NM_018326.2:315
CLEC4E-mRNA	0.138	0.414	-0.673	0.948	1.1	0.627	1.93	0.742	1	lm.nb	Immune Cell Adhesion and Migration, Myeloid Compartment	NM_014358.3:1392
BTLA-mRNA	-0.202	0.612	-1.4	0.997	0.869	0.379	2	0.744	1	lm.nb	Costimulatory Signaling	NM_001085357.1:382
CTLA4-mRNA	0.168	0.508	-0.828	1.16	1.12	0.563	2.24	0.744	1	lm.nb	Costimulatory Signaling, Immune Cell Adhesion and Migration, Lymphoid Compartment	NM_001037631.2:392
MAGEA4-mRNA	0.0773	0.238	-0.39	0.544	1.06	0.763	1.46	0.748	1	lm.nb		NM_001011548.1:782
IRF8-mRNA	-0.13	0.401	-0.917	0.657	0.914	0.53	1.58	0.749	1	lm.nb	Antigen Presentation, Interferon Signaling	NM_002163.2:1245
APH1B-mRNA	-0.165	0.521	-1.19	0.856	0.892	0.44	1.81	0.754	1	lm.nb	Notch Signaling	NM_001145646.1:541
ROCK1-mRNA	-0.0675	0.215	-0.49	0.355	0.954	0.712	1.28	0.756	1	lm.nb	Apoptosis, Cytokine and Chemokine Signaling, Immune Cell Adhesion and Migration, TGF-beta Signaling	NM_005406.2:3796
LIF-mRNA	-0.158	0.508	-1.15	0.837	0.896	0.449	1.79	0.758	1	lm.nb	Cytotoxicity, JAK-STAT Signaling, Myeloid Compartment	NM_002309.4:3740
AQP9-mRNA	-0.143	0.459	-1.04	0.757	0.906	0.486	1.69	0.758	1	lm.nb	Metabolic Stress	NM_001320635.1:753
P4HA1-mRNA	-0.0644	0.209	-0.474	0.345	0.956	0.72	1.27	0.76	1	lm.nb		NM_000917.3:805
COL11A2-mRNA	0.177	0.576	-0.952	1.31	1.13	0.517	2.47	0.761	1	lm.nb	Matrix Remodeling and Metastasis	NM_001163771.1:516
PIK3CG-mRNA	0.0941	0.309	-0.512	0.7	1.07	0.701	1.63	0.763	1	lm.nb	Cytokine and Chemokine Signaling, Hypoxia, Immune Cell Adhesion and Migration, JAK-STAT Signaling, MAPK, Metabolic Stress, PI3K-Akt	NM_001282426.1:1805
MARCO-mRNA	-0.16	0.528	-1.19	0.874	0.895	0.437	1.83	0.764	1	lm.nb	Myeloid Compartment	NM_006770.3:1435
CCL20-mRNA	0.285	0.976	-1.63	2.2	1.22	0.324	4.59	0.773	1	loglinear	Cytokine and Chemokine Signaling, Myeloid Compartment	NM_001130046.1:295
VCAM1-mRNA	-0.113	0.389	-0.876	0.65	0.925	0.545	1.57	0.774	1	lm.nb	Immune Cell Adhesion and Migration, Interferon Signaling, Matrix Remodeling and Metastasis	NM_001078.3:2535
TLR1-mRNA	-0.102	0.352	-0.792	0.588	0.932	0.578	1.5	0.775	1	lm.nb	Myeloid Compartment	NM_003263.3:696
IL6-mRNA	-0.149	0.517	-1.16	0.865	0.902	0.447	1.82	0.775	1	lm.nb	Cytokine and Chemokine Signaling, Hypoxia, JAK-STAT Signaling, Metabolic Stress, PI3K-Akt	NM_000600.3:484
CXCL11-mRNA	0.191	0.669	-1.12	1.5	1.14	0.46	2.83	0.778	1	lm.nb	Cytokine and Chemokine Signaling, Lymphoid Compartment	NM_005409.4:333
MET-mRNA	0.127	0.446	-0.748	1	1.09	0.596	2	0.779	1	lm.nb	MAPK, Metabolic Stress, PI3K-Akt	NM_000245.2:1488
FGFR1-mRNA	-0.0769	0.272	-0.609	0.455	0.948	0.656	1.37	0.779	1	lm.nb	Angiogenesis, MAPK, Metabolic Stress, PI3K-Akt	NM_001174064.1:1756
TLR8-mRNA	-0.131	0.465	-1.04	0.78	0.913	0.486	1.72	0.78	1	lm.nb	Myeloid Compartment	NM_138636.4:2210
PDCD1LG2-mRNA	-0.0703	0.25	-0.56	0.419	0.952	0.678	1.34	0.78	1	lm.nb	Costimulatory Signaling, Immune Cell Adhesion and Migration	NM_025239.3:235
P2RY13-mRNA	-0.0994	0.36	-0.805	0.606	0.933	0.572	1.52	0.784	1	lm.nb	Myeloid Compartment	NM_023914.2:2350
TBX21-mRNA	-0.136	0.496	-1.11	0.837	0.91	0.464	1.79	0.787	1	lm.nb	Lymphoid Compartment	NM_013351.1:1380
CTSW-mRNA	-0.143	0.525	-1.17	0.886	0.905	0.443	1.85	0.787	1	lm.nb	Antigen Presentation	NM_001335.3:1075
BAD-mRNA	0.037	0.136	-0.229	0.303	1.03	0.853	1.23	0.787	1	lm.nb	Apoptosis, Autophagy, MAPK, PI3K-Akt	NM_004322.3:963
ITGA4-mRNA	0.0966	0.36	-0.609	0.802	1.07	0.656	1.74	0.79	1	lm.nb	Immune Cell Adhesion and Migration, Matrix Remodeling and Metastasis, PI3K-Akt	NM_000885.5:1019
IFIH1-mRNA	-0.0641	0.239	-0.533	0.405	0.957	0.691	1.32	0.791	1	lm.nb	Cytotoxicity, Interferon Signaling	NM_022168.3:3250
C1QB-mRNA	-0.0983	0.368	-0.819	0.622	0.934	0.567	1.54	0.791	1	lm.nb		NM_000491.3:816
HEY1-mRNA	0.154	0.582	-0.987	1.29	1.11	0.505	2.45	0.794	1	lm.nb	Angiogenesis, Notch Signaling	NM_001040708.1:1859
NF1-mRNA	-0.0347	0.132	-0.293	0.224	0.976	0.816	1.17	0.795	1	lm.nb	MAPK	NM_000267.3:1260
UBA7-mRNA	-0.0497	0.19	-0.421	0.322	0.966	0.747	1.25	0.795	1	lm.nb	Antigen Presentation, DNA Damage Repair, Interferon Signaling	NM_003335.2:580
RELN-mRNA	-0.147	0.569	-1.26	0.968	0.903	0.417	1.96	0.798	1	lm.nb	Matrix Remodeling and Metastasis, NF-kappaB Signaling, PI3K-Akt	NM_005045.3:988
IFI16-mRNA	-0.0609	0.237	-0.525	0.404	0.959	0.695	1.32	0.799	1	lm.nb	Cytotoxicity, Interferon Signaling	NM_001206567.1:2351
ARG2-mRNA	-0.137	0.537	-1.19	0.916	0.91	0.439	1.89	0.801	1	lm.nb		NM_001172.3:512
IRF5-mRNA	-0.0739	0.295	-0.651	0.504	0.95	0.637	1.42	0.804	1	lm.nb	Interferon Signaling	NM_002200.3:1845
BCAT1-mRNA	0.141	0.588	-1.01	1.29	1.1	0.496	2.45	0.812	1	lm.nb		NM_005504.6:1060
CEACAM3-mRNA	-0.13	0.551	-1.21	0.95	0.914	0.432	1.93	0.815	1	lm.nb		NM_001277163.2:807
BAMBI-mRNA	-0.158	0.689	-1.51	1.19	0.896	0.351	2.29	0.82	1	lm.nb	TGF-beta Signaling, Wnt Signaling	NM_012342.2:824
OAS2-mRNA	-0.0749	0.329	-0.719	0.57	0.949	0.607	1.48	0.821	1	lm.nb	Cytotoxicity, Interferon Signaling	NM_016817.2:380
RPS6KB1-mRNA	-0.0332	0.146	-0.32	0.253	0.977	0.801	1.19	0.822	1	lm.nb	Autophagy, Hypoxia, Metabolic Stress, PI3K-Akt, TGF-beta Signaling	NM_001272042.1:2451
CD3D-mRNA	-0.0845	0.376	-0.822	0.653	0.943	0.566	1.57	0.824	1	lm.nb	Costimulatory Signaling, Lymphoid Compartment	NM_000732.4:127
DKK1-mRNA	-0.119	0.534	-1.17	0.927	0.921	0.446	1.9	0.825	1	lm.nb	Wnt Signaling	NM_012242.2:525
ICAM3-mRNA	-0.0505	0.23	-0.501	0.4	0.966	0.706	1.32	0.828	1	lm.nb	Immune Cell Adhesion and Migration, Matrix Remodeling and Metastasis	NM_002162.3:1225
CD1C-mRNA	0.125	0.573	-0.998	1.25	1.09	0.501	2.37	0.829	1	lm.nb	Antigen Presentation, Lymphoid Compartment	NM_001765.2:564
CSF1-mRNA	0.0666	0.307	-0.535	0.668	1.05	0.69	1.59	0.83	1	lm.nb	Cytokine and Chemokine Signaling, MAPK, Myeloid Compartment, PI3K-Akt	NM_000757.5:251
LDHB-mRNA	0.0377	0.174	-0.304	0.379	1.03	0.81	1.3	0.83	1	lm.nb	Metabolic Stress	NM_001174097.2:1200
CXCR6-mRNA	0.116	0.545	-0.951	1.18	1.08	0.517	2.27	0.833	1	lm.nb	Cytokine and Chemokine Signaling	NM_006564.1:97
ITGB2-mRNA	-0.0825	0.394	-0.855	0.69	0.944	0.553	1.61	0.836	1	lm.nb	Immune Cell Adhesion and Migration, Matrix Remodeling and Metastasis	NM_000211.3:1412
KLRD1-mRNA	0.0827	0.399	-0.699	0.864	1.06	0.616	1.82	0.837	1	lm.nb	Antigen Presentation, Cytotoxicity, Lymphoid Compartment	NM_002262.3:393
FLNB-mRNA	-0.0394	0.19	-0.413	0.334	0.973	0.751	1.26	0.837	1	lm.nb	Interferon Signaling, MAPK	NM_001164319.1:8980
RELB-mRNA	-0.0567	0.274	-0.594	0.481	0.961	0.662	1.4	0.838	1	lm.nb	MAPK, NF-kappaB Signaling	NM_006509.3:956
TICAM1-mRNA	0.0565	0.278	-0.488	0.601	1.04	0.713	1.52	0.84	1	lm.nb	Apoptosis	NM_182919.3:2552
SIRPB2-mRNA	-0.0915	0.45	-0.973	0.79	0.939	0.509	1.73	0.84	1	lm.nb	Myeloid Compartment	NM_001134836.1:600
IL2RB-mRNA	0.086	0.431	-0.758	0.93	1.06	0.591	1.91	0.843	1	lm.nb	Costimulatory Signaling, Cytokine and Chemokine Signaling, JAK-STAT Signaling, PI3K-Akt	NM_000878.2:1980
CD244-mRNA	-0.126	0.63	-1.36	1.11	0.917	0.39	2.16	0.843	1	lm.nb		NM_001166663.1:1037
CD4-mRNA	0.0844	0.426	-0.75	0.919	1.06	0.595	1.89	0.844	1	lm.nb	Antigen Presentation, Costimulatory Signaling, Immune Cell Adhesion and Migration	NM_000616.4:1524
CCL5-mRNA	-0.0773	0.394	-0.85	0.696	0.948	0.555	1.62	0.846	1	lm.nb	Cytokine and Chemokine Signaling, Myeloid Compartment	NM_002985.2:277
TIGIT-mRNA	0.107	0.552	-0.975	1.19	1.08	0.509	2.28	0.848	1	lm.nb	Costimulatory Signaling, Immune Cell Adhesion and Migration, Lymphoid Compartment	NM_173799.2:1968
CD96-mRNA	-0.0706	0.364	-0.784	0.643	0.952	0.581	1.56	0.848	1	lm.nb	Lymphoid Compartment	NM_005816.4:1355
MFNG-mRNA	-0.0627	0.324	-0.698	0.573	0.957	0.616	1.49	0.848	1	lm.nb	Notch Signaling	NM_002405.3:1768
BID-mRNA	0.0707	0.366	-0.648	0.789	1.05	0.638	1.73	0.848	1	lm.nb	Apoptosis	NM_001196.3:1604
CXCL5-mRNA	-0.126	0.652	-1.4	1.15	0.917	0.378	2.22	0.849	1	lm.nb	Cytokine and Chemokine Signaling, Myeloid Compartment	NM_002994.4:475
GPSM3-mRNA	-0.065	0.339	-0.73	0.6	0.956	0.603	1.52	0.849	1	lm.nb		NM_001276501.1:915
IL10RA-mRNA	-0.0616	0.324	-0.697	0.574	0.958	0.617	1.49	0.851	1	lm.nb	Cytokine and Chemokine Signaling, JAK-STAT Signaling	NM_001558.2:150
ADORA2A-mRNA	0.045	0.238	-0.421	0.511	1.03	0.747	1.43	0.851	1	lm.nb	Costimulatory Signaling	NM_000675.5:951
LILRA1-mRNA	0.0802	0.431	-0.765	0.925	1.06	0.589	1.9	0.854	1	lm.nb		NM_001278318.1:486
MSH6-mRNA	0.0407	0.22	-0.391	0.472	1.03	0.763	1.39	0.855	1	lm.nb	DNA Damage Repair	NM_000179.2:1015
WNT2-mRNA	-0.119	0.648	-1.39	1.15	0.921	0.382	2.22	0.856	1	lm.nb	Hedgehog Signaling, Wnt Signaling	NM_003391.2:2014
EIF2AK2-mRNA	-0.0454	0.248	-0.531	0.441	0.969	0.692	1.36	0.856	1	lm.nb	Interferon Signaling	NM_001135652.2:516
CXCR4-mRNA	0.0487	0.272	-0.484	0.582	1.03	0.715	1.5	0.859	1	lm.nb	Cytokine and Chemokine Signaling, Immune Cell Adhesion and Migration	NM_001008540.1:1060
TNFSF13B-mRNA	-0.0544	0.315	-0.673	0.564	0.963	0.627	1.48	0.864	1	lm.nb	NF-kappaB Signaling	NM_001145645.2:142
HK2-mRNA	-0.0504	0.294	-0.627	0.527	0.966	0.647	1.44	0.865	1	lm.nb	Hypoxia, Metabolic Stress	NM_000189.4:2883
BNIP3-mRNA	-0.0356	0.208	-0.444	0.373	0.976	0.735	1.29	0.865	1	lm.nb	Autophagy, Epigenetic Regulation	NM_004052.3:116
OLR1-mRNA	-0.0976	0.601	-1.27	1.08	0.935	0.413	2.11	0.872	1	lm.nb	Myeloid Compartment	NM_002543.3:254
C1QA-mRNA	-0.0495	0.309	-0.656	0.557	0.966	0.635	1.47	0.874	1	lm.nb		NM_015991.3:636
CASP1-mRNA	-0.0468	0.293	-0.621	0.528	0.968	0.65	1.44	0.874	1	lm.nb	Apoptosis	NM_001223.4:1050
STC1-mRNA	-0.109	0.696	-1.47	1.25	0.927	0.36	2.39	0.876	1	lm.nb	Angiogenesis	NM_003155.2:2172
NECTIN2-mRNA	-0.025	0.163	-0.345	0.295	0.983	0.787	1.23	0.879	1	lm.nb	Costimulatory Signaling, Immune Cell Adhesion and Migration	NM_001042724.1:1120
SLC11A1-mRNA	-0.0878	0.589	-1.24	1.07	0.941	0.423	2.09	0.883	1	lm.nb	Myeloid Compartment	NM_000578.3:1679
HK1-mRNA	0.0192	0.13	-0.236	0.274	1.01	0.849	1.21	0.883	1	lm.nb	Hypoxia, Metabolic Stress	NM_000188.2:3355
PFKM-mRNA	0.0326	0.228	-0.414	0.479	1.02	0.751	1.39	0.887	1	lm.nb	Metabolic Stress	NM_000289.5:2672
TNFSF10-mRNA	0.0421	0.299	-0.544	0.628	1.03	0.686	1.55	0.889	1	lm.nb	Apoptosis, Cytotoxicity	NM_003810.3:155
HCK-mRNA	0.0528	0.376	-0.684	0.79	1.04	0.622	1.73	0.889	1	lm.nb	Cytokine and Chemokine Signaling, Myeloid Compartment	NM_001172129.1:325
CCR5-mRNA	0.0457	0.33	-0.601	0.692	1.03	0.659	1.62	0.891	1	lm.nb	Antigen Presentation, Cytokine and Chemokine Signaling	NM_000579.3:366
MXI1-mRNA	-0.0444	0.336	-0.704	0.615	0.97	0.614	1.53	0.896	1	lm.nb		NM_001008541.1:2037
ZAP70-mRNA	-0.0631	0.486	-1.02	0.889	0.957	0.495	1.85	0.898	1	lm.nb	Costimulatory Signaling, Lymphoid Compartment, MAPK	NM_001079.3:1175
APOL6-mRNA	-0.0367	0.284	-0.594	0.52	0.975	0.663	1.43	0.898	1	lm.nb		NM_030641.3:289
SMAP1-mRNA	-0.0207	0.163	-0.341	0.3	0.986	0.789	1.23	0.9	1	lm.nb		NM_001044305.2:823
FASLG-mRNA	-0.0539	0.43	-0.896	0.788	0.963	0.537	1.73	0.901	1	lm.nb	Cytotoxicity, MAPK, NF-kappaB Signaling, PI3K-Akt	NM_000639.2:605
HDAC11-mRNA	-0.0645	0.522	-1.09	0.958	0.956	0.471	1.94	0.903	1	lm.nb	Epigenetic Regulation, Notch Signaling	NM_001330636.1:865
TNFSF4-mRNA	0.0503	0.442	-0.816	0.916	1.04	0.568	1.89	0.91	1	lm.nb	NF-kappaB Signaling	NM_001297562.1:332
PLA1A-mRNA	0.055	0.511	-0.947	1.06	1.04	0.519	2.08	0.915	1	lm.nb	MAPK	NM_015900.2:1250
IFNGR2-mRNA	0.0174	0.162	-0.3	0.335	1.01	0.812	1.26	0.915	1	lm.nb	Hypoxia, Interferon Signaling, JAK-STAT Signaling	NM_005534.3:1963
MICA-mRNA	-0.0227	0.211	-0.436	0.391	0.984	0.739	1.31	0.915	1	lm.nb		NM_000247.1:550
IL1B-mRNA	0.0745	0.709	-1.31	1.46	1.05	0.402	2.76	0.917	1	lm.nb	Cytokine and Chemokine Signaling, MAPK, Myeloid Compartment	NM_000576.2:1122
CHUK-mRNA	0.0145	0.138	-0.256	0.285	1.01	0.837	1.22	0.917	1	lm.nb	Costimulatory Signaling, Cytokine and Chemokine Signaling, MAPK, NF-kappaB Signaling, PI3K-Akt	NM_001278.4:3263
TLR7-mRNA	0.044	0.437	-0.813	0.901	1.03	0.569	1.87	0.921	1	lm.nb		NM_016562.3:4120
GNG4-mRNA	0.0671	0.673	-1.25	1.39	1.05	0.42	2.61	0.921	1	lm.nb	Cytokine and Chemokine Signaling, MAPK, PI3K-Akt	NM_001098721.1:2350
IFI6-mRNA	0.0469	0.481	-0.896	0.99	1.03	0.537	1.99	0.923	1	lm.nb	Cytotoxicity, Interferon Signaling	NM_002038.3:410
RPL7A-mRNA	0.016	0.164	-0.306	0.338	1.01	0.809	1.26	0.923	1	lm.nb	Angiogenesis	NM_000972.2:657
MS4A1-mRNA	0.0325	0.355	-0.663	0.728	1.02	0.632	1.66	0.928	1	lm.nb	Lymphoid Compartment	NM_021950.3:161
SRP54-mRNA	-0.00989	0.11	-0.225	0.205	0.993	0.856	1.15	0.929	1	lm.nb		NM_001146282.1:951
FOXP3-mRNA	-0.0481	0.534	-1.1	0.999	0.967	0.468	2	0.929	1	lm.nb		NM_014009.3:1230
TNFRSF17-mRNA	0.06	0.692	-1.3	1.42	1.04	0.407	2.67	0.932	1	lm.nb	NF-kappaB Signaling	NM_001192.2:305
AREG-mRNA	-0.0892	1.06	-2.16	1.98	0.94	0.224	3.95	0.933	1	loglinear	Myeloid Compartment	NM_001657.3:717
LYZ-mRNA	-0.0393	0.47	-0.96	0.881	0.973	0.514	1.84	0.934	1	lm.nb	Myeloid Compartment	NM_000239.2:381
CXCR3-mRNA	0.0417	0.527	-0.991	1.07	1.03	0.503	2.11	0.937	1	lm.nb	Cytokine and Chemokine Signaling, Lymphoid Compartment	NM_001142797.1:654
VHL-mRNA	-0.0105	0.138	-0.281	0.26	0.993	0.823	1.2	0.94	1	lm.nb	Antigen Presentation, Hypoxia, Metabolic Stress	NM_198156.1:420
NOD2-mRNA	-0.0355	0.475	-0.967	0.896	0.976	0.512	1.86	0.941	1	lm.nb		NM_022162.1:4080
IFNGR1-mRNA	-0.0194	0.263	-0.534	0.496	0.987	0.69	1.41	0.942	1	lm.nb	Hypoxia, Interferon Signaling, JAK-STAT Signaling	NM_000416.2:1025
CSF1R-mRNA	-0.0218	0.318	-0.644	0.601	0.985	0.64	1.52	0.946	1	lm.nb	Cytokine and Chemokine Signaling, MAPK, Myeloid Compartment, PI3K-Akt	NM_005211.3:958
FZD9-mRNA	-0.0324	0.524	-1.06	0.995	0.978	0.48	1.99	0.951	1	lm.nb	Wnt Signaling	NM_003508.2:1446
SIGLEC5-mRNA	-0.026	0.47	-0.947	0.895	0.982	0.519	1.86	0.956	1	lm.nb		NM_003830.3:2082
LILRB4-mRNA	-0.0231	0.431	-0.869	0.823	0.984	0.548	1.77	0.958	1	lm.nb		NM_001278426.3:591
MAP3K12-mRNA	0.0127	0.242	-0.461	0.487	1.01	0.726	1.4	0.959	1	lm.nb	Epigenetic Regulation, MAPK	NM_006301.3:2680
GZMH-mRNA	0.0306	0.596	-1.14	1.2	1.02	0.455	2.3	0.959	1	lm.nb	Cytotoxicity, Lymphoid Compartment	NM_033423.3:705
IL6R-mRNA	-0.0104	0.214	-0.43	0.409	0.993	0.742	1.33	0.961	1	lm.nb	Cytokine and Chemokine Signaling, Hypoxia, JAK-STAT Signaling, PI3K-Akt	NM_000565.3:846
GBP2-mRNA	0.0117	0.24	-0.458	0.481	1.01	0.728	1.4	0.961	1	lm.nb	Interferon Signaling	NM_004120.4:1744
PRKAA2-mRNA	-0.0198	0.422	-0.846	0.806	0.986	0.556	1.75	0.963	1	lm.nb	Autophagy, Metabolic Stress, PI3K-Akt	NM_006252.3:4014
TSLP-mRNA	0.0189	0.458	-0.879	0.917	1.01	0.544	1.89	0.967	1	lm.nb	Costimulatory Signaling, JAK-STAT Signaling	NM_033035.4:898
VEGFA-mRNA	-0.0119	0.29	-0.581	0.557	0.992	0.669	1.47	0.968	1	lm.nb	Angiogenesis, Hypoxia, MAPK, Metabolic Stress, PI3K-Akt	NM_001171623.1:2212
IL24-mRNA	0.00615	0.157	-0.301	0.313	1	0.812	1.24	0.969	1	loglinear	Cytokine and Chemokine Signaling, JAK-STAT Signaling	NM_001185158.1:380
HDAC3-mRNA	-0.00298	0.0817	-0.163	0.157	0.998	0.893	1.12	0.971	1	lm.nb	Epigenetic Regulation, Notch Signaling	NM_003883.3:1464
ICAM1-mRNA	0.0145	0.412	-0.793	0.822	1.01	0.577	1.77	0.972	1	lm.nb	Immune Cell Adhesion and Migration, Interferon Signaling, Matrix Remodeling and Metastasis	NM_000201.2:2253
NCAM1-mRNA	-0.0235	0.675	-1.35	1.3	0.984	0.393	2.46	0.972	1	lm.nb	Immune Cell Adhesion and Migration, Interferon Signaling, Matrix Remodeling and Metastasis	NM_000615.6:1134
RAD51C-mRNA	0.0149	0.506	-0.976	1.01	1.01	0.508	2.01	0.977	1	lm.nb	Cell Proliferation, DNA Damage Repair	NM_058216.2:15
LAIR1-mRNA	0.0117	0.417	-0.807	0.83	1.01	0.572	1.78	0.978	1	lm.nb		NM_001289023.2:864
CD40LG-mRNA	-0.0163	0.599	-1.19	1.16	0.989	0.438	2.23	0.978	1	lm.nb	Costimulatory Signaling, Immune Cell Adhesion and Migration, Lymphoid Compartment, NF-kappaB Signaling	NM_000074.2:1225
IL2RG-mRNA	-0.00951	0.417	-0.826	0.807	0.993	0.564	1.75	0.982	1	lm.nb	Costimulatory Signaling, Cytokine and Chemokine Signaling, JAK-STAT Signaling, Lymphoid Compartment, PI3K-Akt	NM_000206.1:595
IL18-mRNA	-0.00708	0.397	-0.786	0.772	0.995	0.58	1.71	0.986	1	lm.nb	Costimulatory Signaling, Cytokine and Chemokine Signaling	NM_001243211.1:392
MX1-mRNA	-0.00477	0.278	-0.551	0.541	0.997	0.683	1.45	0.986	1	lm.nb	Cytotoxicity, Interferon Signaling, Lymphoid Compartment	NM_001144925.2:1369
WNT7B-mRNA	-0.0114	0.678	-1.34	1.32	0.992	0.395	2.49	0.987	1	lm.nb	Hedgehog Signaling, Wnt Signaling	NM_058238.2:1874
ISG15-mRNA	-0.00407	0.381	-0.752	0.744	0.997	0.594	1.67	0.992	1	lm.nb	Cytotoxicity, DNA Damage Repair, Interferon Signaling, Lymphoid Compartment	NM_005101.3:305
ICOS-mRNA	-0.00235	0.541	-1.06	1.06	0.998	0.479	2.08	0.997	1	lm.nb	Costimulatory Signaling, Immune Cell Adhesion and Migration, Lymphoid Compartment	NM_012092.3:591
TCL1A-mRNA	0.00257	0.595	-1.16	1.17	1	0.446	2.25	0.997	1	lm.nb	PI3K-Akt	NM_001098725.1:370
BRD3-mRNA	-0.000458	0.132	-0.26	0.259	1	0.835	1.2	0.997	1	lm.nb	Epigenetic Regulation	NM_007371.3:2621
FPR1-mRNA	6.59e-05	0.489	-0.959	0.959	1	0.514	1.94	1	1	lm.nb	Myeloid Compartment	NM_002029.3:625
